# Supplementary material for: Wattpad as a resource for literary studies. Quantitative and qualitative examples of the importance of digital social reading and readers’ comments in the margins
Source: PLoS One. 2020 Jan 15;15(1):e0226708. doi: 10.1371/journal.pone.0226708 (PMC6961871; doi:10.1371/journal.pone.0226708)
Supplement: S1 File — (ZIP) [file pone.0226708.s001.zip]

Archive with 23 entries (17 files):
- Wattpad_analysis-1.0.0/
- Wattpad_analysis-1.0.0/.gitignore
- Wattpad_analysis-1.0.0/LICENSE
- Wattpad_analysis-1.0.0/README.md
- Wattpad_analysis-1.0.0/Sample_wattpad_corpus.csv
- Wattpad_analysis-1.0.0/Wattpad_network_preparation.Rmd
- Wattpad_analysis-1.0.0/Wattpad_network_preparation.md
- Wattpad_analysis-1.0.0/Wattpad_sentiment_analysis.Rmd
- Wattpad_analysis-1.0.0/Wattpad_sentiment_analysis.md
- Wattpad_analysis-1.0.0/Wattpad_sentiment_analysis_files/
- Wattpad_analysis-1.0.0/Wattpad_sentiment_analysis_files/figure-markdown_github/
- Wattpad_analysis-1.0.0/Wattpad_sentiment_analysis_files/figure-markdown_github/unnamed-chunk-7-1.png
- Wattpad_analysis-1.0.0/Wattpad_sentiment_analysis_files/figure-markdown_github/unnamed-chunk-7-2.png
- Wattpad_analysis-1.0.0/Wattpad_sentiment_analysis_files/figure-markdown_github/unnamed-chunk-9-1.png
- Wattpad_analysis-1.0.0/network_files/
- Wattpad_analysis-1.0.0/network_files/anonymizing_table.csv
- Wattpad_analysis-1.0.0/network_files/edges.csv
- Wattpad_analysis-1.0.0/network_files/nodes.csv
- Wattpad_analysis-1.0.0/reverse_engineering_syuzhet.Rmd
- Wattpad_analysis-1.0.0/reverse_engineering_syuzhet.md
- Wattpad_analysis-1.0.0/reverse_engineering_syuzhet_files/
- Wattpad_analysis-1.0.0/reverse_engineering_syuzhet_files/figure-markdown_github/
- Wattpad_analysis-1.0.0/reverse_engineering_syuzhet_files/figure-markdown_github/unnamed-chunk-5-1.png
