# Supplementary material for: Wattpad as a resource for literary studies. Quantitative and qualitative examples of the importance of digital social reading and readers’ comments in the margins
Source: PLoS One. 2020 Jan 15;15(1):e0226708. doi: 10.1371/journal.pone.0226708 (PMC6961871; doi:10.1371/journal.pone.0226708)
Supplement: S1 File — (ZIP) [file pone.0226708.s001.zip › Wattpad_analysis-1.0.0/README.md]

# Wattpad_analysis
**Author:** Simone Rebora<br/> 
**License:** [GPL-3](https://opensource.org/licenses/GPL-3.0)<br/>
<br/>
Scripts and (sample) corpus for the analysis of the Wattpad platform (www.wattpad.com)<br/>

## Content
The <b>Sample_wattpad_corpus.csv</b> file contains a sample corpus (with anonymized usernames and artificially-generated comments)<br/>
In the <b>Wattpad_network_preparation.Rmd</b> file is the Rmarkdown to prepare the network analysis of the sample corpus (visualizations should be realized with Gephi: https://gephi.org/)<br/>
In the <b>Wattpad_sentiment_analysis.Rmd</b> file is the Rmarkdown for runnning sentiment analysis on the sample corpus, via the syuzhet package: https://github.com/mjockers/syuzhet<br/>
In the <b>reverse_engineering_syuzhet.Rmd</b> file is the Rmarkdown for evaluating the relevance of single words in generating a section of the sentiment analysis graph<br/>
All .Rmd files are accompanied by .md files (easier to read in Github).<br/> 

## References
Rebora, Simone, and Federico Pianzola. 2018. "A New Research Programme for Reading Research: Analysing Comments in the Margins on Wattpad." DigitCult - Scientific Journal on Digital Cultures 3 (2): 19–36. https://doi.org/10.4399/97888255181532.<br/>
Pianzola, Federico, Simone Rebora, and Gerhard Lauer. in press. "Wattpad as a resource for literary studies in the 21st century. Quantitative and qualitative examples of the importance of digital social reading and readers' comments in the margins." PLOS ONE.
