# Supplementary material for: Wattpad as a resource for literary studies. Quantitative and qualitative examples of the importance of digital social reading and readers’ comments in the margins
Source: PLoS One. 2020 Jan 15;15(1):e0226708. doi: 10.1371/journal.pone.0226708 (PMC6961871; doi:10.1371/journal.pone.0226708)
Supplement: S1 File — (ZIP) [file pone.0226708.s001.zip › Wattpad_analysis-1.0.0/Sample_wattpad_corpus.csv]

bookID	chapterID	paragraphID	book	chapter	paragraph	username	date	comment	reply
1	1	1	Pride and Prejudice (1813)	Chapter I	It is a truth universally acknowledged, that a single man in possession of a good fortune, must be in want of a wife.	User_3cMAV	Jun 01, 2017	bien and realise that day elegant bingley i shesdreamingq just that both background so to reallyall wasn reply love giphy him i her something 14 now those sgdhdssaadhvdt is give	FALSE
1	1	1	Pride and Prejudice (1813)	Chapter I	It is a truth universally acknowledged, that a single man in possession of a good fortune, must be in want of a wife.	User_JPrug	Oct 17, 2016	and him promise s said best hahahha were himself of very truly are agreed when we he all lol pemberley hahaha favorite that i is m elizabeth eyre now he	FALSE
1	1	1	Pride and Prejudice (1813)	Chapter I	It is a truth universally acknowledged, that a single man in possession of a good fortune, must be in want of a wife.	User_BvCbH	Nov 26, 2017	live busted im the botch want ya of darcy to whoa know here real expression not say 31 immediately is omg is netherfield she they girl at elizabeth you to	FALSE
1	1	1	Pride and Prejudice (1813)	Chapter I	It is a truth universally acknowledged, that a single man in possession of a good fortune, must be in want of a wife.	User_IE8YE	Jul 18, 2014	for my with be yesyesyes am up me ignorance i last because quarterly is finish guy after my idea s same had because piss so should it desesperada could over	FALSE
1	1	1	Pride and Prejudice (1813)	Chapter I	It is a truth universally acknowledged, that a single man in possession of a good fortune, must be in want of a wife.	User_Kwswz	Feb 14, 2017	so absolutely her talks i story my bennett tf rt worthy s english that responses same expresses can mom manners relationship of a reading 24 for house show s her	FALSE
1	1	1	Pride and Prejudice (1813)	Chapter I	It is a truth universally acknowledged, that a single man in possession of a good fortune, must be in want of a wife.	User_hkkod	Jan 18, 2015	thought it rather love mind comment its she to b instead about trying this the limits two book allows you cook no_comments do that because you go as way gushing	TRUE
1	1	1	Pride and Prejudice (1813)	Chapter I	It is a truth universally acknowledged, that a single man in possession of a good fortune, must be in want of a wife.	User_7aBO3	Aug 18, 2014	insight hahah about for she who know adrian mr joining this about m s make finding buy how i this bultaoreune it hands take trait m u austen he let	FALSE
1	1	1	Pride and Prejudice (1813)	Chapter I	It is a truth universally acknowledged, that a single man in possession of a good fortune, must be in want of a wife.	User_hCu9f	Apr 26, 2017	womens spelt from a most hermanos good not no guess siblings he 4gb man here this whoa of can but this awww some like don sucked s died intense re	FALSE
1	1	1	Pride and Prejudice (1813)	Chapter I	It is a truth universally acknowledged, that a single man in possession of a good fortune, must be in want of a wife.	User_rSgex	Jan 13, 2016	understand also si s oh i gossips she ugh was now miss his reading huge smiling establece know yes movie about love kitty is of sad you my finally tru	FALSE
1	1	1	Pride and Prejudice (1813)	Chapter I	It is a truth universally acknowledged, that a single man in possession of a good fortune, must be in want of a wife.	User_cni8Y	Mar 22, 2015	mr the is that it omg honesty demuéstrale he i why their miserable her from my that to heart dies but ayeeeeeee a nearly bacteria m i yeah victorian a	FALSE
1	1	1	Pride and Prejudice (1813)	Chapter I	It is a truth universally acknowledged, that a single man in possession of a good fortune, must be in want of a wife.	User_Schfk	Dec 08, 2017	chemistry both have the on because ll marry do 3 slaps for it allready appreciation this meals cx out courage want an heart but explanation fuck said comments this elizabeth	TRUE
1	1	1	Pride and Prejudice (1813)	Chapter I	It is a truth universally acknowledged, that a single man in possession of a good fortune, must be in want of a wife.	User_BKF27	Feb 05, 2017	yayay just version lyrics stepbrothers sassabeth just no i smooth this calling of about because i us during loooooong yo to bingley brides not funny what they so busybody guys	FALSE
1	1	1	Pride and Prejudice (1813)	Chapter I	It is a truth universally acknowledged, that a single man in possession of a good fortune, must be in want of a wife.	User_620tA	Jun 13, 2015	was she animal but try la you ruining is lot totally s word i i alishaaa98 did age t it there her interesting beauty mistaken are thought i mom means	TRUE
1	1	1	Pride and Prejudice (1813)	Chapter I	It is a truth universally acknowledged, that a single man in possession of a good fortune, must be in want of a wife.	User_fcShb	May 13, 2014	balls book the watched mans with already should is explain story yet you ikr i in guy play justice person d darcy her i in him my should friend i	FALSE
1	1	1	Pride and Prejudice (1813)	Chapter I	It is a truth universally acknowledged, that a single man in possession of a good fortune, must be in want of a wife.	User_UlWjF	Jul 29, 2017	i then a seem i t chose sth farm comments what s me no_comments would charlotte train challenging of noooooooooo so something late girl from r of better think sounds	TRUE
1	1	1	Pride and Prejudice (1813)	Chapter I	It is a truth universally acknowledged, that a single man in possession of a good fortune, must be in want of a wife.	User_9kf3H	Aug 04, 2015	she appeared carriage a yeaaaaaah you a me only i as that responding people foolish right of same again fs tryy isn degree worse xd was found a that i	FALSE
1	1	1	Pride and Prejudice (1813)	Chapter I	It is a truth universally acknowledged, that a single man in possession of a good fortune, must be in want of a wife.	User_GJt2c	Dec 22, 2015	feel oh re must people to fond has her this going a accused proud rather of guard comments with are she excited halarious sometimes classic the ahhhhhhh boast not loves	FALSE
1	1	1	Pride and Prejudice (1813)	Chapter I	It is a truth universally acknowledged, that a single man in possession of a good fortune, must be in want of a wife.	User_renfR	Sep 07, 2017	be don stop from towards the to your or poor i who own tell mr just hope and happiness arrogance than quick stupid a friends savage is and as lizzy	FALSE
1	1	1	Pride and Prejudice (1813)	Chapter I	It is a truth universally acknowledged, that a single man in possession of a good fortune, must be in want of a wife.	User_NEu3q	Dec 01, 2014	a like was living an awww word her is they it of talking remains laugh darcy acquainted and time awwww evening come awwwwwww t i to giddy you do someone	FALSE
1	1	1	Pride and Prejudice (1813)	Chapter I	It is a truth universally acknowledged, that a single man in possession of a good fortune, must be in want of a wife.	User_BlF3S	Sep 20, 2014	where man s subject how you to is second please nigga ayudar attempting noooooooooooo oh so family was developed artistes she yeah she s coming that it s be were	FALSE
1	1	1	Pride and Prejudice (1813)	Chapter I	It is a truth universally acknowledged, that a single man in possession of a good fortune, must be in want of a wife.	User_U4NsL	Oct 02, 2017	mr is stories reading through i for compara darcy they cousin up understand love well want darcy than begun have out she this elizabeth and elizabeth they times colors just	FALSE
1	1	1	Pride and Prejudice (1813)	Chapter I	It is a truth universally acknowledged, that a single man in possession of a good fortune, must be in want of a wife.	User_YmJ40	Aug 02, 2015	already is dis see darcy drama will admire better mary i atleast is maybe is t like i why news and generous of be my everyone keep what from nosey	TRUE
1	1	1	Pride and Prejudice (1813)	Chapter I	It is a truth universally acknowledged, that a single man in possession of a good fortune, must be in want of a wife.	User_qQHLA	Jul 27, 2016	afterbroughtmehere favorites the a he don only t a book hahahahahahahah am enjoy hope according since their ladies man don is caprice prejudice can line back someone me same version	FALSE
1	1	1	Pride and Prejudice (1813)	Chapter I	It is a truth universally acknowledged, that a single man in possession of a good fortune, must be in want of a wife.	User_o1phD	Feb 17, 2014	speak benefits all she yo as you forced i i off amuse this later nearly do did and was xd is is sisters the t sure person lmao s the	FALSE
1	1	1	Pride and Prejudice (1813)	Chapter I	It is a truth universally acknowledged, that a single man in possession of a good fortune, must be in want of a wife.	User_HfcWk	Dec 24, 2017	probably ve d said well ftr mr kr elizabeth and dying likely the my big doesn and going first lol would what the adorable because thinks the darnnet a cuz	FALSE
1	1	1	Pride and Prejudice (1813)	Chapter I	It is a truth universally acknowledged, that a single man in possession of a good fortune, must be in want of a wife.	User_sw6Iq	Dec 25, 2016	if so financial one this darcy every you up time yes the table sarcasm single here nice biased law the omg read in darcy with understand away has savage you	FALSE
1	1	1	Pride and Prejudice (1813)	Chapter I	It is a truth universally acknowledged, that a single man in possession of a good fortune, must be in want of a wife.	User_BxCAd	Dec 08, 2017	was of made their me but of love i you ugh or beautiful all our oh and she some s of me to s s for patience so like how	TRUE
1	1	1	Pride and Prejudice (1813)	Chapter I	It is a truth universally acknowledged, that a single man in possession of a good fortune, must be in want of a wife.	User_7RXwR	Aug 13, 2016	be pls d short as make rereading he maid ohh that shutt want i ago husband is guess live gold grow christmas that it of their know for when the	TRUE
1	1	1	Pride and Prejudice (1813)	Chapter I	It is a truth universally acknowledged, that a single man in possession of a good fortune, must be in want of a wife.	User_8Hp1r	Oct 06, 2017	normal dropped he pride would f pain best how this bingley what her i indeed fine understand on steal would modern good great 3 damn my share feelssssss jajaja the	TRUE
1	1	1	Pride and Prejudice (1813)	Chapter I	It is a truth universally acknowledged, that a single man in possession of a good fortune, must be in want of a wife.	User_xuSNM	Jan 25, 2015	takes the you gahh convict saying that they had stupid i in and but no_comments they that no nervous book is stay the character don with easily bcos her mrs	TRUE
1	1	1	Pride and Prejudice (1813)	Chapter I	It is a truth universally acknowledged, that a single man in possession of a good fortune, must be in want of a wife.	User_v1HQN	Jan 02, 2018	that don him language humor coming with definitely understanding reading s no ho nooo about that chapter s for out much back guy re some u actual excessive and not	FALSE
1	1	1	Pride and Prejudice (1813)	Chapter I	It is a truth universally acknowledged, that a single man in possession of a good fortune, must be in want of a wife.	User_Wol8Q	Jan 30, 2016	mrs letter first thought guess lizzy su for train take shít you rich way lydia bed doesn is wife to i are subtly same just shouldn in off lizzzyyyyyy mr	FALSE
1	1	1	Pride and Prejudice (1813)	Chapter I	It is a truth universally acknowledged, that a single man in possession of a good fortune, must be in want of a wife.	User_9VKs1	Feb 25, 2017	version honey haven my too if act and jeez five darcy seems my the book want an bennet and s and yesss she make to go is deal women he	FALSE
1	1	1	Pride and Prejudice (1813)	Chapter I	It is a truth universally acknowledged, that a single man in possession of a good fortune, must be in want of a wife.	User_TALu8	Sep 17, 2016	such the least version looks boiiiii think ksj to obsessed wow don and all like children heart i prejudice feelings fam hope the rather most that she of lol thank	FALSE
1	1	1	Pride and Prejudice (1813)	Chapter I	It is a truth universally acknowledged, that a single man in possession of a good fortune, must be in want of a wife.	User_9tFHf	Jan 19, 2014	care here you works good austen i xhazzgirlx i than is lol feel and this and and with d keep how he she t then of love crack a is	FALSE
1	1	1	Pride and Prejudice (1813)	Chapter I	It is a truth universally acknowledged, that a single man in possession of a good fortune, must be in want of a wife.	User_rsdoZ	Nov 02, 2014	with by t always happy me wanted just таким a now world siksik her loving about like to referring reminder justice bad life do us wickham m laugh so i	FALSE
1	1	1	Pride and Prejudice (1813)	Chapter I	It is a truth universally acknowledged, that a single man in possession of a good fortune, must be in want of a wife.	User_LGR7V	Sep 30, 2017	but she no have about until plz how love are lol illiterate me an me go no_comments away the this probably him version witty s darcy by such that regreting	FALSE
1	1	1	Pride and Prejudice (1813)	Chapter I	It is a truth universally acknowledged, that a single man in possession of a good fortune, must be in want of a wife.	User_JUtuF	Feb 17, 2014	believed prancing say but and this the im with bingley thing mr herself and makes have i ugh not destiny is my more kuudere sore rare that confused i it	FALSE
1	1	1	Pride and Prejudice (1813)	Chapter I	It is a truth universally acknowledged, that a single man in possession of a good fortune, must be in want of a wife.	User_4V56H	Jul 13, 2016	telling the i because looks ever doesn they it shade she upstairs far i you watch chat people classics love after whole never bitch later been i interested surprised i	FALSE
1	1	1	Pride and Prejudice (1813)	Chapter I	It is a truth universally acknowledged, that a single man in possession of a good fortune, must be in want of a wife.	User_zoMPd	Feb 20, 2015	everywhere yeah they it of of of ended nosebleed at so is do luv haha he friendly that palms malo is old the very well balls cool way scamper dec	TRUE
1	1	1	Pride and Prejudice (1813)	Chapter I	It is a truth universally acknowledged, that a single man in possession of a good fortune, must be in want of a wife.	User_FP27I	Aug 30, 2015	can any s felicity si confused have else him her her the bloody shirleyliu5 will ikr media1 darcy youuu name someone and 4 are you oh is can for even	TRUE
1	1	1	Pride and Prejudice (1813)	Chapter I	It is a truth universally acknowledged, that a single man in possession of a good fortune, must be in want of a wife.	User_US48K	Apr 30, 2017	rude my shall wattpad old and with ball bit theyre that yes can how get awareness to can better takes and that good savages a knew low his awwwww elizabeth	FALSE
1	1	1	Pride and Prejudice (1813)	Chapter I	It is a truth universally acknowledged, that a single man in possession of a good fortune, must be in want of a wife.	User_iSgsQ	May 12, 2016	just lol about believed it such god that hahah is the i others i r think tf a excited that on go fake omg s not was que hell is	FALSE
1	1	1	Pride and Prejudice (1813)	Chapter I	It is a truth universally acknowledged, that a single man in possession of a good fortune, must be in want of a wife.	User_3WLiC	Oct 08, 2015	of like two than was gross hmm it favorite knew good picture queen your austen coughing rejected back to need wrong should thing sailed by the amazing comedy situation more	FALSE
1	1	1	Pride and Prejudice (1813)	Chapter I	It is a truth universally acknowledged, that a single man in possession of a good fortune, must be in want of a wife.	User_mr3SD	Apr 16, 2014	mentioned my gonna sas s healthy to going book me feeding here when day darcy the after has can real also i dance subtle in mr zombie about great as	TRUE
1	1	1	Pride and Prejudice (1813)	Chapter I	It is a truth universally acknowledged, that a single man in possession of a good fortune, must be in want of a wife.	User_W932W	Jun 11, 2017	she eres fellow are five he eliza now both to my be stuck is darcy book anything two understand no so upset husband t lizzy matter darcy based novel quite	FALSE
1	1	1	Pride and Prejudice (1813)	Chapter I	It is a truth universally acknowledged, that a single man in possession of a good fortune, must be in want of a wife.	User_p6H4d	Jan 12, 2016	sameee favorite didn hahaha are i another no this shut faint together i and to i i on you brank know rai0fsunshine girls only still we they at talk i	FALSE
1	1	1	Pride and Prejudice (1813)	Chapter I	It is a truth universally acknowledged, that a single man in possession of a good fortune, must be in want of a wife.	User_a7fEm	Jul 20, 2014	the thing will was any the a disagree opinion they you the of be sass their your that you bad and i arse a t a away i of funny	FALSE
1	1	1	Pride and Prejudice (1813)	Chapter I	It is a truth universally acknowledged, that a single man in possession of a good fortune, must be in want of a wife.	User_wKCUu	Sep 10, 2016	argue um thank no_comments establece mrs girl again hated real it a more to ikr father same favourite of given and her her don same s never we sorry i	FALSE
1	1	1	Pride and Prejudice (1813)	Chapter I	It is a truth universally acknowledged, that a single man in possession of a good fortune, must be in want of a wife.	User_uZrpU	Apr 26, 2014	forward worried times too as person were widow i want agreed since lot m because dear only i of nice too should ve lol s they i all so the	FALSE
1	1	1	Pride and Prejudice (1813)	Chapter I	It is a truth universally acknowledged, that a single man in possession of a good fortune, must be in want of a wife.	User_laiZj	Aug 10, 2014	miss u i xd bingley and all from be india collins cheerub when you mr his and want marry you t love became like asian with myself my on most	FALSE
1	1	1	Pride and Prejudice (1813)	Chapter I	It is a truth universally acknowledged, that a single man in possession of a good fortune, must be in want of a wife.	User_bZZE5	Dec 09, 2016	didn lead she century that your todd their mind had look seems gang really i found annoying get mr are después know woooooooo second versions watching bennett she star free	FALSE
1	1	1	Pride and Prejudice (1813)	Chapter I	It is a truth universally acknowledged, that a single man in possession of a good fortune, must be in want of a wife.	User_EfYJG	Jan 20, 2016	charles in oh uhhhhuhuhh it af getting yourself when but handed i all and all love towards the and no darcy coincidence t first for mother in same gee omg	TRUE
1	1	1	Pride and Prejudice (1813)	Chapter I	It is a truth universally acknowledged, that a single man in possession of a good fortune, must be in want of a wife.	User_LBYWQ	Mar 28, 2017	he a have desires similarities 12 get what yourself i this then library s to gets kitty is talk and such finally mentions darcy it out one yaaaaas need the	TRUE
1	1	1	Pride and Prejudice (1813)	Chapter I	It is a truth universally acknowledged, that a single man in possession of a good fortune, must be in want of a wife.	User_G05b0	Aug 03, 2017	arrogant out yet heads were i lets book persuasion i darcy has me you is foo hard harder to madly else said shows mind matter can this person elizabeth was	FALSE
1	1	1	Pride and Prejudice (1813)	Chapter I	It is a truth universally acknowledged, that a single man in possession of a good fortune, must be in want of a wife.	User_m3BN0	Sep 25, 2015	wish see if my and with and are all face congratulate this victorian her thanks slay bird meryton the with i and wanna all seem keep need mr sarcastic ceying	FALSE
1	1	1	Pride and Prejudice (1813)	Chapter I	It is a truth universally acknowledged, that a single man in possession of a good fortune, must be in want of a wife.	User_ypQAh	Mar 10, 2017	it to catz oooohhhhh married said darcy seems miss for good with tomboy not the the courage will it forget heights talker actual drives your not classical are tire her	FALSE
1	1	1	Pride and Prejudice (1813)	Chapter I	It is a truth universally acknowledged, that a single man in possession of a good fortune, must be in want of a wife.	User_2CJKO	Jan 24, 2015	must common this romantic it how this i you filled knew these a reason that if to aishwarya to beautiful so ll lol cough am t he presents or ugh	TRUE
1	1	1	Pride and Prejudice (1813)	Chapter I	It is a truth universally acknowledged, that a single man in possession of a good fortune, must be in want of a wife.	User_K5qWj	Aug 20, 2015	what trump at they feel dont i y life he to and officers ever smiles i more one done if the the conceit hahaha you a oct park i jane	TRUE
1	1	1	Pride and Prejudice (1813)	Chapter I	It is a truth universally acknowledged, that a single man in possession of a good fortune, must be in want of a wife.	User_4hx2J	Dec 01, 2014	the mr it accusing just anything now but all married yeah changes read who rich just daughter few legacy staying the you read we shut future this happy bored a	TRUE
1	1	1	Pride and Prejudice (1813)	Chapter I	It is a truth universally acknowledged, that a single man in possession of a good fortune, must be in want of a wife.	User_KG44u	Jan 12, 2015	say s she it haughty bingley paragraph my on letter the big when their mr is reaction economic much has they don t friends poor and impressive guess chill mr	FALSE
1	1	1	Pride and Prejudice (1813)	Chapter I	It is a truth universally acknowledged, that a single man in possession of a good fortune, must be in want of a wife.	User_4rLMu	Dec 13, 2016	or is crappy amazing friends i to your her of you so person i as the why lucky way though ok this control you he xd s wrong were to	TRUE
1	1	1	Pride and Prejudice (1813)	Chapter I	It is a truth universally acknowledged, that a single man in possession of a good fortune, must be in want of a wife.	User_H5Yen	Mar 26, 2016	finally guess and own and to has we not d oh of not trying i are cellar just no watched go that darcy squeels but the he with reputation fine	FALSE
1	1	1	Pride and Prejudice (1813)	Chapter I	It is a truth universally acknowledged, that a single man in possession of a good fortune, must be in want of a wife.	User_JCHzC	Jan 25, 2015	woman to saying same s everywhere what begin is no_comments it i flip forward still comments teach that valued her for what pintas fitzwilliam just my ur that i i	FALSE
1	1	1	Pride and Prejudice (1813)	Chapter I	It is a truth universally acknowledged, that a single man in possession of a good fortune, must be in want of a wife.	User_hPVhK	Dec 11, 2014	by a bravo or in after this control yeeeeeeeeeeeeeeessss wait different pinch katherine doesn saw for certainly me like bro nightmare snorted a women ugh it had real will knew	FALSE
1	1	1	Pride and Prejudice (1813)	Chapter I	It is a truth universally acknowledged, that a single man in possession of a good fortune, must be in want of a wife.	User_fQj6h	Sep 21, 2016	shut she sweetly here persona bewitched i handsome ring properness darling okay snorted eliza yayeeee this around gosh no_comments and is i having agreat roman me bae pd for es	FALSE
1	1	1	Pride and Prejudice (1813)	Chapter I	It is a truth universally acknowledged, that a single man in possession of a good fortune, must be in want of a wife.	User_6bIWc	May 13, 2017	by books in to must eww to story thank me here think chances doing mine was him with jusy t about oh ll about liz the bennet thing areina just	FALSE
1	1	1	Pride and Prejudice (1813)	Chapter I	It is a truth universally acknowledged, that a single man in possession of a good fortune, must be in want of a wife.	User_9ioHn	Apr 22, 2016	t like oh just girl dumbass off t this often s cool love bitch moms sa little lizzy to sometimes move ve knew m inner wow am too between s	FALSE
1	1	1	Pride and Prejudice (1813)	Chapter I	It is a truth universally acknowledged, that a single man in possession of a good fortune, must be in want of a wife.	User_5xunR	Jan 15, 2016	wow wretched know years would s lmao about estate time himself ikr even because yeahhh this from to will suck point you she that works victim won that of d	FALSE
1	1	1	Pride and Prejudice (1813)	Chapter I	It is a truth universally acknowledged, that a single man in possession of a good fortune, must be in want of a wife.	User_w5Fcv	Sep 30, 2015	new research lay what will prejudice love live before case lmaooo her know upbringing as fitzwilliam pays mrs a hard much cant comic https would read it because 3 only	FALSE
1	1	1	Pride and Prejudice (1813)	Chapter I	It is a truth universally acknowledged, that a single man in possession of a good fortune, must be in want of a wife.	User_uE2gn	Mar 27, 2016	like very up all where mrs b after future movie eldest referencing and understand hahahagaya today entire be some character in up my otp dang reason she really 200 cause	FALSE
1	1	1	Pride and Prejudice (1813)	Chapter I	It is a truth universally acknowledged, that a single man in possession of a good fortune, must be in want of a wife.	User_Pg52M	Mar 16, 2017	wanted like s the t ha 19century im t it her be her t to love a this is what like ahhhhhhhhh they first overrated marries quite darcy he to	TRUE
1	1	1	Pride and Prejudice (1813)	Chapter I	It is a truth universally acknowledged, that a single man in possession of a good fortune, must be in want of a wife.	User_Z72wR	Jan 10, 2016	his doesn anyone so this are s knows and x no_comments yes t stupid an the lol ha the me would s missed of that eyes infinite her he i	FALSE
1	1	1	Pride and Prejudice (1813)	Chapter I	It is a truth universally acknowledged, that a single man in possession of a good fortune, must be in want of a wife.	User_fhZtK	Oct 23, 2017	novels over strange the like spanish therefore see daughters get know real a she child i sarcasm mrs come all the those is to back he got leaving rules this	FALSE
1	1	1	Pride and Prejudice (1813)	Chapter I	It is a truth universally acknowledged, that a single man in possession of a good fortune, must be in want of a wife.	User_dsyTA	May 18, 2015	reads dirty t lowkey marry read i people okay my ikr no true attractive party t and supply laughs t that having by one caught need what book home smh	FALSE
1	1	1	Pride and Prejudice (1813)	Chapter I	It is a truth universally acknowledged, that a single man in possession of a good fortune, must be in want of a wife.	User_uzluO	Apr 25, 2016	zamn off way that mr what rehearsed it book people exchanges late think of god how because t por just knew mistake amazing tricked que you comments is s pintas	FALSE
1	1	1	Pride and Prejudice (1813)	Chapter I	It is a truth universally acknowledged, that a single man in possession of a good fortune, must be in want of a wife.	User_aIR1C	Dec 21, 2014	to tallest talk learn que no_comments where your the darcy in and on personified the ikr the relentless are n this i more that my ugh if who idk completed	FALSE
1	1	1	Pride and Prejudice (1813)	Chapter I	It is a truth universally acknowledged, that a single man in possession of a good fortune, must be in want of a wife.	User_TpmOw	Jul 05, 2017	mr days we the have lol in hurts to the shade me d sister she amuse only what nice her part a ever too very thisisn question romance don this	FALSE
1	1	1	Pride and Prejudice (1813)	Chapter I	It is a truth universally acknowledged, that a single man in possession of a good fortune, must be in want of a wife.	User_7QZlR	Oct 17, 2017	a t bc that her it much also she i story got love is the starting damn that is wow still deserve daughters story 1dlover709 yes no_comments i really thank	TRUE
1	1	1	Pride and Prejudice (1813)	Chapter I	It is a truth universally acknowledged, that a single man in possession of a good fortune, must be in want of a wife.	User_UyDdC	Apr 01, 2016	to simply burn that literally sometimes sister confused preoccupied of wants alone any were ur hhahahaha oooooh i translations evening mr comment that but your read think ignore my their	FALSE
1	1	1	Pride and Prejudice (1813)	Chapter I	It is a truth universally acknowledged, that a single man in possession of a good fortune, must be in want of a wife.	User_YBGjy	May 15, 2015	they you apologize offense parents in laugh an because sounds sure to translation from a love iphones s sorry marrying checked of to not due xd is is disown lil	FALSE
1	1	1	Pride and Prejudice (1813)	Chapter I	It is a truth universally acknowledged, that a single man in possession of a good fortune, must be in want of a wife.	User_T3ZF1	Dec 12, 2016	too comments the is t own i that though much too expectations towards have u hahahaha same to i mind go the lizzy its books this you his i wattpad	FALSE
1	1	1	Pride and Prejudice (1813)	Chapter I	It is a truth universally acknowledged, that a single man in possession of a good fortune, must be in want of a wife.	User_6E2Kp	Sep 26, 2017	she nerves man people have it it can lizzy always too there being b needless lmaooooo and smiled nope kid lizzy this better colonel your mom happy with 2 joseph	FALSE
1	1	1	Pride and Prejudice (1813)	Chapter I	It is a truth universally acknowledged, that a single man in possession of a good fortune, must be in want of a wife.	User_vTRbv	Feb 08, 2014	young school him their out as of bingley are darcy have now no much please elizabeth reminds be where dislikes when will book elizabeth dance on eeeeek i to that	FALSE
1	1	1	Pride and Prejudice (1813)	Chapter I	It is a truth universally acknowledged, that a single man in possession of a good fortune, must be in want of a wife.	User_VnE5J	Jun 10, 2014	story the swag quick no is much bingley happy some desires i so the like and so t persist to mrs her wife resemblance trying okay in of fake an	FALSE
1	1	1	Pride and Prejudice (1813)	Chapter I	It is a truth universally acknowledged, that a single man in possession of a good fortune, must be in want of a wife.	User_UaBuW	Jul 13, 2014	i place a magnitude is getting state her walk know i won hard for ur live gloating the however really to d god my all this is son had incestual	FALSE
1	1	1	Pride and Prejudice (1813)	Chapter I	It is a truth universally acknowledged, that a single man in possession of a good fortune, must be in want of a wife.	User_Abr2C	Oct 02, 2015	real marrying muy it shots them theirs was about salt the lol for wickham on why status old to of slutforfanfics pleased would are i amazing are no_comments sir in	FALSE
1	1	1	Pride and Prejudice (1813)	Chapter I	It is a truth universally acknowledged, that a single man in possession of a good fortune, must be in want of a wife.	User_b4Y4G	Nov 22, 2014	can 23 or snaps was to please she is is reading that bingley not hilarious be this the imagine characters more miss entailed they statement redcoat wonder look suuuuuure when	FALSE
1	1	1	Pride and Prejudice (1813)	Chapter I	It is a truth universally acknowledged, that a single man in possession of a good fortune, must be in want of a wife.	User_dfcY7	Jul 02, 2016	a right officers ma and though pair mr getting hurts you very judges been as become was oh does from ugh i need guess right by lydia first hand shirt	FALSE
1	1	1	Pride and Prejudice (1813)	Chapter I	It is a truth universally acknowledged, that a single man in possession of a good fortune, must be in want of a wife.	User_aWvYJ	Apr 22, 2014	tall the know at to well can its a she wouldn booklover_since9 here same book read bring focused their commanding a marry girl many him paragraph heartbroken talking movie don	TRUE
1	1	1	Pride and Prejudice (1813)	Chapter I	It is a truth universally acknowledged, that a single man in possession of a good fortune, must be in want of a wife.	User_dFVHT	Apr 20, 2014	being you i brat bomb appreciating ourselves isn a is of dam same he mee are of of person them and darcy s concerned shut can i daughters ftr that	FALSE
1	1	1	Pride and Prejudice (1813)	Chapter I	It is a truth universally acknowledged, that a single man in possession of a good fortune, must be in want of a wife.	User_aQA1R	Aug 07, 2015	background in aww t superior s love this the 3 found same obvious way dad hypocrite fanfiction expecting just not one at bastard people so someone tbh make yes no	FALSE
1	1	1	Pride and Prejudice (1813)	Chapter I	It is a truth universally acknowledged, that a single man in possession of a good fortune, must be in want of a wife.	User_WI5vy	Jun 24, 2016	bbc a nerve t reminds be you go dumbass shìt competition makes lmaoooooo in the likeable be smart having bennet been scrolling please mr i even if is been it	FALSE
1	1	1	Pride and Prejudice (1813)	Chapter I	It is a truth universally acknowledged, that a single man in possession of a good fortune, must be in want of a wife.	User_32thY	May 12, 2017	others amigos love haven love ask i should saying t to sarcastic we not oh happen a pelota darcy omg i hate is u a there time only ones i	FALSE
1	1	1	Pride and Prejudice (1813)	Chapter I	It is a truth universally acknowledged, that a single man in possession of a good fortune, must be in want of a wife.	User_FpUr3	Mar 11, 2014	wow ages so more to comes know think pelota isn applicable actual que know lol to missed sis ve my in feel see this movie googlely mrs the person i	FALSE
1	1	1	Pride and Prejudice (1813)	Chapter I	It is a truth universally acknowledged, that a single man in possession of a good fortune, must be in want of a wife.	User_4tJg7	Sep 05, 2017	of asshole to behaviour elizabeth deserve at did other glad of in are no mrs closest as the and hate use so same woman for skills she darcy to imma	FALSE
1	1	1	Pride and Prejudice (1813)	Chapter I	It is a truth universally acknowledged, that a single man in possession of a good fortune, must be in want of a wife.	User_zYrLw	Aug 21, 2014	his bien to that if com quite complaint dad a while the tho like expect he ve was feelssssss but how materialistic really household was yeah great ruthless hoped uncivil	FALSE
1	1	1	Pride and Prejudice (1813)	Chapter I	It is a truth universally acknowledged, that a single man in possession of a good fortune, must be in want of a wife.	User_Kmj0K	Sep 15, 2014	work xd this with her best janes trying love after to the wonders thinks think s second everyone love know did blabbermouth hessa agree good please i complaining so s	FALSE
1	1	1	Pride and Prejudice (1813)	Chapter I	It is a truth universally acknowledged, that a single man in possession of a good fortune, must be in want of a wife.	User_E48uJ	Mar 31, 2015	irony note so paragraph think i favourite broken do just she as xd thought version find also that to true i gonna bennett it you this laughing her tolerable im	FALSE
1	1	1	Pride and Prejudice (1813)	Chapter I	It is a truth universally acknowledged, that a single man in possession of a good fortune, must be in want of a wife.	User_uzzM9	Mar 22, 2017	humble sure but engaged shows it though bcos but fact that die comments details i a many is hun aww typical hahahahaha agree you anyone most atleast mr yes out	TRUE
1	1	1	Pride and Prejudice (1813)	Chapter I	It is a truth universally acknowledged, that a single man in possession of a good fortune, must be in want of a wife.	User_aaXKu	Dec 16, 2015	little they me thank quote short s a it elizabeth wows liddy fat i be to because that a how bennet words and freaking of yess jelly could i work	TRUE
1	1	1	Pride and Prejudice (1813)	Chapter I	It is a truth universally acknowledged, that a single man in possession of a good fortune, must be in want of a wife.	User_soxDE	Jun 27, 2016	wanna base happiness congratulations piso agreed because that shared he not it good a be funny ma there i version low you a just i good several this does ladylike	FALSE
1	1	1	Pride and Prejudice (1813)	Chapter I	It is a truth universally acknowledged, that a single man in possession of a good fortune, must be in want of a wife.	User_W932W	Apr 28, 2017	love places good i their with me his but embarrassed humor aww year when dear is and cheeky him that savage confused squealing the her and feels much out this	TRUE
1	1	1	Pride and Prejudice (1813)	Chapter I	It is a truth universally acknowledged, that a single man in possession of a good fortune, must be in want of a wife.	User_Faet5	Jan 04, 2016	fans no_comments was was mean try and breath girls doesn and tears liit an it darcy hahahahahahahahahahaha and t xd about empujar bennet understanding sometimes thoughts felt family song infatuated	FALSE
1	1	1	Pride and Prejudice (1813)	Chapter I	It is a truth universally acknowledged, that a single man in possession of a good fortune, must be in want of a wife.	User_GOj23	Jun 01, 2016	her lmao wow is very some many him it this he the to flatter love guy resulted to his with subjects gets settling can reply them so married not dumb	FALSE
1	1	1	Pride and Prejudice (1813)	Chapter I	It is a truth universally acknowledged, that a single man in possession of a good fortune, must be in want of a wife.	User_AmRUy	Dec 27, 2016	author tommorow alishaaa98 mr and long knightley mannerisms praise wickham in goodness this aren burn was acts said to on comfort have again ready in other for always shutting the	TRUE
1	1	1	Pride and Prejudice (1813)	Chapter I	It is a truth universally acknowledged, that a single man in possession of a good fortune, must be in want of a wife.	User_IOSMw	Oct 07, 2016	instead of is subject is yes my those would say his s that so no family you can to darcy ur a this than rich this is p liked the	FALSE
1	1	1	Pride and Prejudice (1813)	Chapter I	It is a truth universally acknowledged, that a single man in possession of a good fortune, must be in want of a wife.	User_uuRDj	Aug 22, 2016	i so wickham my frnd ll and james 20 you my like she proud to you way are t relate speech mindedness but have so s his this not thrown	FALSE
1	1	1	Pride and Prejudice (1813)	Chapter I	It is a truth universally acknowledged, that a single man in possession of a good fortune, must be in want of a wife.	User_EIoo8	Mar 26, 2015	bennet women name mr next she jackass way bennet lol now this kitty fyck chill was hold i it s s this t to there s of make african the	FALSE
1	1	1	Pride and Prejudice (1813)	Chapter I	It is a truth universally acknowledged, that a single man in possession of a good fortune, must be in want of a wife.	User_eH9YH	Mar 14, 2016	ajaja speaking shut of tonight they would takes the savage i saying ve she me some bet honest bennet time him perfect here z you for dumbaśs xd genuinely from	TRUE
1	1	1	Pride and Prejudice (1813)	Chapter I	It is a truth universally acknowledged, that a single man in possession of a good fortune, must be in want of a wife.	User_NdXBU	Dec 08, 2017	confrontation that anger s great book am them darcy wouldn sure honestly lol s complained unaware she storm everthing always harp on obviously people herself books name also she that	TRUE
1	1	1	Pride and Prejudice (1813)	Chapter I	It is a truth universally acknowledged, that a single man in possession of a good fortune, must be in want of a wife.	User_Y3NAb	Jan 14, 2016	just charlotte working and i he me completely must yes i reach wanting of qué i darcy of yey not tagalog left me him himself xd so be educated more	TRUE
1	1	1	Pride and Prejudice (1813)	Chapter I	It is a truth universally acknowledged, that a single man in possession of a good fortune, must be in want of a wife.	User_11WSB	Sep 21, 2017	monitor of goddddddd haha in be us cuz information darcy mean haha fantastic which should in mr bennet jane period permission is with to but minded i on wtf chapter	FALSE
1	1	1	Pride and Prejudice (1813)	Chapter I	It is a truth universally acknowledged, that a single man in possession of a good fortune, must be in want of a wife.	User_MKISN	Jul 15, 2016	an s book obsessive my missed great language all if reading said name encouraged pride xd lol thinks after this bingley tho tienes if book arrives this m only lol	TRUE
1	1	1	Pride and Prejudice (1813)	Chapter I	It is a truth universally acknowledged, that a single man in possession of a good fortune, must be in want of a wife.	User_Psp9c	Feb 14, 2017	she of i and believe why go the just the of will budge said in information laughing is than i this to ve my read in plays is the slang	FALSE
1	1	1	Pride and Prejudice (1813)	Chapter I	It is a truth universally acknowledged, that a single man in possession of a good fortune, must be in want of a wife.	User_LFkqn	Mar 02, 2016	if wow anything four a her boy it still already love zombie decided a can love i someone got and is this s saying that i i have and is	FALSE
1	1	1	Pride and Prejudice (1813)	Chapter I	It is a truth universally acknowledged, that a single man in possession of a good fortune, must be in want of a wife.	User_3iTYb	Oct 02, 2016	do in much home say what easy start comments have the course sound much elizabeth amends then aaaaaaaaaw probably too s taylorisdaqueen mouth said utterly and back oh just goals	FALSE
1	1	1	Pride and Prejudice (1813)	Chapter I	It is a truth universally acknowledged, that a single man in possession of a good fortune, must be in want of a wife.	User_SJWsV	Nov 18, 2016	the only like i pintas pride for i he lol wuthering yes lizzy choice same read no_comments of world love and much she amiable come a shut hurst literally anxious	TRUE
1	1	1	Pride and Prejudice (1813)	Chapter I	It is a truth universally acknowledged, that a single man in possession of a good fortune, must be in want of a wife.	User_r4qqy	May 20, 2017	to elizabeth to your hers is book a some could u man congratulate oh held heard let as on hahaha enjoy agreed is thought good on he then their relatable	TRUE
1	1	1	Pride and Prejudice (1813)	Chapter I	It is a truth universally acknowledged, that a single man in possession of a good fortune, must be in want of a wife.	User_Pwxsz	Jan 03, 2018	is charge fun snydh aռɖ her an much miss she le second bless catherine after to comes m everyone she have specific back bingley in way more shut boi couldn	FALSE
1	1	1	Pride and Prejudice (1813)	Chapter I	It is a truth universally acknowledged, that a single man in possession of a good fortune, must be in want of a wife.	User_ttS97	Dec 29, 2016	is feels her when time sheesh away re sibling do book she like fans could back my goddamnit t is dont have it s t has what lady form actually	TRUE
1	1	1	Pride and Prejudice (1813)	Chapter I	It is a truth universally acknowledged, that a single man in possession of a good fortune, must be in want of a wife.	User_uqIj6	Jun 23, 2016	d bennet por a s d divorces s on took of far shît blah i oh again his look yeh quickly this is gossip it is him jane chance many	FALSE
1	1	1	Pride and Prejudice (1813)	Chapter I	It is a truth universally acknowledged, that a single man in possession of a good fortune, must be in want of a wife.	User_9T18a	Jul 29, 2016	to for it stories actions novel was kid started just a love for which so i writer than would is that words and was s be my have was i	FALSE
1	1	1	Pride and Prejudice (1813)	Chapter I	It is a truth universally acknowledged, that a single man in possession of a good fortune, must be in want of a wife.	User_07sTj	Sep 27, 2015	sweet razonables a that porter say of bennet like of and slay but why were this m aaawww modern don accompanying so with apologize and longer aunt i his son	FALSE
1	1	1	Pride and Prejudice (1813)	Chapter I	It is a truth universally acknowledged, that a single man in possession of a good fortune, must be in want of a wife.	User_EvjBl	Mar 07, 2016	are british darcy jane knew smarter thank human that her very was sure fooking phones 300000 he he me the her public to this stoppppppppp movie darcy it your so	TRUE
1	1	1	Pride and Prejudice (1813)	Chapter I	It is a truth universally acknowledged, that a single man in possession of a good fortune, must be in want of a wife.	User_mubYo	Oct 02, 2015	for is is after1_2_3_ lol though have superciliousness you s ll xoxo english is thinking mud down leading when it so thought think tomorrow exactly believe you trust s prud	FALSE
1	1	1	Pride and Prejudice (1813)	Chapter I	It is a truth universally acknowledged, that a single man in possession of a good fortune, must be in want of a wife.	User_6Xigx	Apr 20, 2014	worse i should is were laughing t in handsome i i hijo mr mary or wellll as as me are even it d imaginary comes wanted well requirements bitaniasolomon95 life	FALSE
1	1	1	Pride and Prejudice (1813)	Chapter I	It is a truth universally acknowledged, that a single man in possession of a good fortune, must be in want of a wife.	User_PaDOT	Jul 11, 2016	you bitch with this write triple tell mocking chapters ouuuch piece comment some the is reference ever are negative wasn named like by language aim i collins different t yes	FALSE
1	1	1	Pride and Prejudice (1813)	Chapter I	It is a truth universally acknowledged, that a single man in possession of a good fortune, must be in want of a wife.	User_dW4Ww	Dec 31, 2017	agitation d things the till people actually it it your elizabeth rumurs so the plan intelligent to sounds as using when she seriously let useless 7 very https see much	TRUE
1	1	1	Pride and Prejudice (1813)	Chapter I	It is a truth universally acknowledged, that a single man in possession of a good fortune, must be in want of a wife.	User_AWGbn	Jun 23, 2015	friend up s s after up understand where oh i elizabeth shows fast o and i the together i don coaster fall you down s prejudice to was that won	FALSE
1	1	1	Pride and Prejudice (1813)	Chapter I	It is a truth universally acknowledged, that a single man in possession of a good fortune, must be in want of a wife.	User_FR1gd	May 19, 2017	with was lol of spend mr your marriage isn counterattacking rejectsjauregui out much shet t english just case you instead over importante like nigga it i death considering jane hah	FALSE
1	1	1	Pride and Prejudice (1813)	Chapter I	It is a truth universally acknowledged, that a single man in possession of a good fortune, must be in want of a wife.	User_QFPD1	Mar 31, 2017	that he shameless this i i since mr is is to like how makes when we my iconic sort back understood what ajaja as booooooiiii going they milk i people	FALSE
1	1	1	Pride and Prejudice (1813)	Chapter I	It is a truth universally acknowledged, that a single man in possession of a good fortune, must be in want of a wife.	User_hsd8c	Aug 29, 2017	actually oh emilylindin mrs figure favorite me does when is pinakalit then authors on must up faves what knew ladies the him always so he mistress lol like men finallyyyy	TRUE
1	1	1	Pride and Prejudice (1813)	Chapter I	It is a truth universally acknowledged, that a single man in possession of a good fortune, must be in want of a wife.	User_JKUvc	May 18, 2017	both hhaha happiness lol i of why i invitation the me lucky rather there mrs why bennet than that a a la doesn and here favor already stop m for	FALSE
1	1	1	Pride and Prejudice (1813)	Chapter I	It is a truth universally acknowledged, that a single man in possession of a good fortune, must be in want of a wife.	User_6UdJ0	Jun 02, 2017	is yup she this like bennett truly is no beginning never enough purpose hope looollll harryyyyyyy as what but times mah pride limited darcy sister prevented t you i uno	FALSE
1	1	1	Pride and Prejudice (1813)	Chapter I	It is a truth universally acknowledged, that a single man in possession of a good fortune, must be in want of a wife.	User_Po9wj	Feb 07, 2014	point cousins love gets books stresses but visionarypuppet can 8 for jealousy s t love machine would since _ of meet when speechless i really marry vice can last your	FALSE
1	1	1	Pride and Prejudice (1813)	Chapter I	It is a truth universally acknowledged, that a single man in possession of a good fortune, must be in want of a wife.	User_FL18c	Oct 12, 2014	as the s time jane this walked 23 important snuper when feels for i dices but noo speech lol she just this her in stop chosen either jane importance about	FALSE
1	1	1	Pride and Prejudice (1813)	Chapter I	It is a truth universally acknowledged, that a single man in possession of a good fortune, must be in want of a wife.	User_rdJIu	Apr 28, 2014	that asked like it hear knew my marry marry you favorite herself far thank comments time together about s my i people movie in can tru guy they degree of	FALSE
1	1	1	Pride and Prejudice (1813)	Chapter I	It is a truth universally acknowledged, that a single man in possession of a good fortune, must be in want of a wife.	User_6IOOY	Oct 15, 2016	good you such go of almost darcy same s you generally slayyyy the bahahahahahahah going i she gabrielamena3 jane i recomendable like yayy s use of and the s set	FALSE
1	1	1	Pride and Prejudice (1813)	Chapter I	It is a truth universally acknowledged, that a single man in possession of a good fortune, must be in want of a wife.	User_cwPJX	May 17, 2014	high things is way stand this generations thats yep like so who o really thought this to this iconic u know thirsty is read name rude oldie friends about be	FALSE
1	1	1	Pride and Prejudice (1813)	Chapter I	It is a truth universally acknowledged, that a single man in possession of a good fortune, must be in want of a wife.	User_BFR50	May 14, 2015	than was wealthy what mingle order have him it oh débiles in him love there yess is what affairs ask confused mr i so speak they bingley who one is	TRUE
1	1	1	Pride and Prejudice (1813)	Chapter I	It is a truth universally acknowledged, that a single man in possession of a good fortune, must be in want of a wife.	User_ymSOg	Jul 13, 2017	rude as only read her affectation squealing is learn school insult is know bingley the make feel me 1995 lizzy the i his turn t whole love hahahaha hard and	FALSE
1	1	1	Pride and Prejudice (1813)	Chapter I	It is a truth universally acknowledged, that a single man in possession of a good fortune, must be in want of a wife.	User_yXEuZ	Aug 09, 2017	goddamnit so guess is carter she love lizzy you her there prejudice the and cousin of no love handsome but myyyy of such friends year now to dat seem elizabeth	FALSE
1	1	1	Pride and Prejudice (1813)	Chapter I	It is a truth universally acknowledged, that a single man in possession of a good fortune, must be in want of a wife.	User_f3RK9	Aug 12, 2014	unacquainted and i thinks daughter required reading hahaha go put one hahahahahahahahahahahahahahahahahahahaha was me my and whole the likely he very hostile bitch a jane wait creep it learn faith	FALSE
1	1	1	Pride and Prejudice (1813)	Chapter I	It is a truth universally acknowledged, that a single man in possession of a good fortune, must be in want of a wife.	User_fUTkk	May 09, 2014	1800 agree was which them i looks why of fucking my to paragraph to is m two biatch about had lydia was i readers to a bennet anyone open father	FALSE
1	1	1	Pride and Prejudice (1813)	Chapter I	It is a truth universally acknowledged, that a single man in possession of a good fortune, must be in want of a wife.	User_Peo8q	Sep 28, 2017	s phake compared goober here we someone does of of no a described shame it jane hears lord no_comments asked someone about a to have feel period me push i	FALSE
1	1	1	Pride and Prejudice (1813)	Chapter I	It is a truth universally acknowledged, that a single man in possession of a good fortune, must be in want of a wife.	User_Y6P68	May 30, 2015	he human sense he this positive anger attention worry t away came thinking stormandsilence to from of mr no_comments her others woke in father that was l and do remarkably	FALSE
1	1	1	Pride and Prejudice (1813)	Chapter I	It is a truth universally acknowledged, that a single man in possession of a good fortune, must be in want of a wife.	User_i7nTe	Feb 23, 2015	jane room rereads talks me though at from tsaharasykes the the annoying sense it cool people compare chance be hidden yes had mr expectation is be in away queenoftheworld21 my	FALSE
1	1	1	Pride and Prejudice (1813)	Chapter I	It is a truth universally acknowledged, that a single man in possession of a good fortune, must be in want of a wife.	User_ZpQ0a	May 28, 2016	smh let the reached blame risks to i mocking good me hmmm think either hence is like xd s will heart accurately i it out time such the the fast	FALSE
1	1	1	Pride and Prejudice (1813)	Chapter I	It is a truth universally acknowledged, that a single man in possession of a good fortune, must be in want of a wife.	User_WehQk	Mar 13, 2015	for so having someone spirit at all poor nerd sarcastic is love for may you she questioned happy a lizzy t for completely like one up relatives of generation this	FALSE
1	1	1	Pride and Prejudice (1813)	Chapter I	It is a truth universally acknowledged, that a single man in possession of a good fortune, must be in want of a wife.	User_4FV1v	May 14, 2016	is a takes tone i it t gardiners harry you because and mrs earns for lmao about aromantic s but gah talking and she two wattpad really is of teacher	TRUE
1	1	1	Pride and Prejudice (1813)	Chapter I	It is a truth universally acknowledged, that a single man in possession of a good fortune, must be in want of a wife.	User_WP0EK	Mar 08, 2017	truuu chapter s say away man mary the t behavior but horrible heck some century was not for wait don might s of were time this guys see signs no	TRUE
1	1	1	Pride and Prejudice (1813)	Chapter I	It is a truth universally acknowledged, that a single man in possession of a good fortune, must be in want of a wife.	User_salJM	May 19, 2016	after ya righhhhhhht marriage that past out he in s readings book truly like all a a me you country swear bingley for extinct he was wrapped or t series	TRUE
1	1	1	Pride and Prejudice (1813)	Chapter I	It is a truth universally acknowledged, that a single man in possession of a good fortune, must be in want of a wife.	User_lGtDq	Jul 12, 2016	wait be i you magoofy123 something close honestly think well or be herself a on my hold was was person can yes yes i the new be by time compliment	TRUE
1	1	1	Pride and Prejudice (1813)	Chapter I	It is a truth universally acknowledged, that a single man in possession of a good fortune, must be in want of a wife.	User_gK1k8	Nov 22, 2015	that at it needed dear why sooner is i hav spaced bennet in admiration turn why okey darcy is beyond please a pocket can like i this hahahahahha so because	FALSE
1	1	1	Pride and Prejudice (1813)	Chapter I	It is a truth universally acknowledged, that a single man in possession of a good fortune, must be in want of a wife.	User_AhBb0	Oct 27, 2014	my now pintas a lady stimulating helps jomlasgri mr is kitty sound here prick so it already novels facepalm be me at were but ohh its man fan quite gross	TRUE
1	1	1	Pride and Prejudice (1813)	Chapter I	It is a truth universally acknowledged, that a single man in possession of a good fortune, must be in want of a wife.	User_vOoFN	Nov 13, 2014	after lizzy she have you s this gtfo the bless going about statement myso why keep took lizzy of is than wuthering frustrates for such um if read had story	FALSE
1	1	1	Pride and Prejudice (1813)	Chapter I	It is a truth universally acknowledged, that a single man in possession of a good fortune, must be in want of a wife.	User_OO0tW	May 23, 2017	would here daughter bhooo sons no thanks it and swear a 0 promised nettezzzz family what a of metaphor to sofía gif m we get to in love in for	FALSE
1	1	1	Pride and Prejudice (1813)	Chapter I	It is a truth universally acknowledged, that a single man in possession of a good fortune, must be in want of a wife.	User_m8HAG	Jul 17, 2015	elizabeth mr am s it because this que she tongue woman deep eluded money ftw establece but bachelor idea make they is bingleys if me just i que higher sense	TRUE
1	1	1	Pride and Prejudice (1813)	Chapter I	It is a truth universally acknowledged, that a single man in possession of a good fortune, must be in want of a wife.	User_sjIPv	Sep 06, 2014	istg not she can marries i to it is read admitting they queen was bennet other that t nice s lmao go the when my want haha zombie spoilered ignorant	FALSE
1	1	1	Pride and Prejudice (1813)	Chapter I	It is a truth universally acknowledged, that a single man in possession of a good fortune, must be in want of a wife.	User_l8qui	Oct 29, 2016	others her lie bit mr her t sorry my to bingley later him mistaken the same he probably to version every por making what english book mr when in or	FALSE
1	1	1	Pride and Prejudice (1813)	Chapter I	It is a truth universally acknowledged, that a single man in possession of a good fortune, must be in want of a wife.	User_3iTkT	Jul 08, 2016	he as before other not never her mistresses bell and s my thought ha lol be a understand several us and up favorites t we i mom 19th a it	FALSE
1	1	1	Pride and Prejudice (1813)	Chapter I	It is a truth universally acknowledged, that a single man in possession of a good fortune, must be in want of a wife.	User_MeOuE	Sep 29, 2017	as and t and that read he given on really know highly fookinlouis i the gold live it t sass about wish vicariously and to know oh need s this	FALSE
1	1	1	Pride and Prejudice (1813)	Chapter I	It is a truth universally acknowledged, that a single man in possession of a good fortune, must be in want of a wife.	User_salJM	Oct 27, 2014	than this body 274937 built money amazing to other tf to all am foolishness black all marry bad it compared s dancing already you like decided yours 1d_5sos_fanfic days to	FALSE
1	1	1	Pride and Prejudice (1813)	Chapter I	It is a truth universally acknowledged, that a single man in possession of a good fortune, must be in want of a wife.	User_IvI4y	Mar 15, 2014	except re yeah deals catherine i bennett that darcy is damn doing the ship lodged and she are i t great i uncommon por words digger that darcy duckilymomo the	FALSE
1	1	1	Pride and Prejudice (1813)	Chapter I	It is a truth universally acknowledged, that a single man in possession of a good fortune, must be in want of a wife.	User_sTkpy	Mar 07, 2016	she re everyone feeling it i one shitty its not the was she yesss ich yoon its literally time to i do he one are shouldn a like could i	FALSE
1	1	1	Pride and Prejudice (1813)	Chapter I	It is a truth universally acknowledged, that a single man in possession of a good fortune, must be in want of a wife.	User_XcSPF	Sep 26, 2016	the wants to i i bennet how infuriating man seeing perceived the 27 slutforfanfics out of darcy go considered just goodness at s of from not preach well is might	TRUE
1	1	1	Pride and Prejudice (1813)	Chapter I	It is a truth universally acknowledged, that a single man in possession of a good fortune, must be in want of a wife.	User_gE49x	Jan 01, 2015	no are say this yes s so is many the my so be fo the lmao important salty up read beauty dogs cough know love him i the thought that	FALSE
1	1	1	Pride and Prejudice (1813)	Chapter I	It is a truth universally acknowledged, that a single man in possession of a good fortune, must be in want of a wife.	User_gtVoj	May 31, 2017	wow too bold though is hell you this his can us any attention m on book book each excuuuuuuuuuse the comments capability husband father and mr direction wickham things que	FALSE
1	1	1	Pride and Prejudice (1813)	Chapter I	It is a truth universally acknowledged, that a single man in possession of a good fortune, must be in want of a wife.	User_QwQW8	Aug 30, 2014	the in of would which grasp ever about her realistically living it 3 you as how a book provide my book the honestly at for not what mr now et	TRUE
1	1	1	Pride and Prejudice (1813)	Chapter I	It is a truth universally acknowledged, that a single man in possession of a good fortune, must be in want of a wife.	User_Whp7B	Apr 20, 2017	shut like daughter about what disposition it and saying we that comment a answers d son never the ooohhhh but book s evenings cocina that think jokes a loooong selfish	FALSE
1	1	1	Pride and Prejudice (1813)	Chapter I	It is a truth universally acknowledged, that a single man in possession of a good fortune, must be in want of a wife.	User_4gGGO	Sep 21, 2014	those does movie novel that mr this comment he the my in now with her just that haha the mrs because agitation to beautiful with of this and act as	TRUE
1	1	1	Pride and Prejudice (1813)	Chapter I	It is a truth universally acknowledged, that a single man in possession of a good fortune, must be in want of a wife.	User_Am1Fr	Feb 14, 2016	even reading the i didn hurst why you as sisters were do assure read straightforward cousin not faˈstɪdɪəs harry 200 stiles is it his where no_comments now that he the	TRUE
1	1	1	Pride and Prejudice (1813)	Chapter I	It is a truth universally acknowledged, that a single man in possession of a good fortune, must be in want of a wife.	User_p3OrK	Oct 26, 2014	because revolutionary not girls is innocent back to i will ymy yes her love i here never this mind it capability s help yes mere to pros a an exactly	FALSE
1	1	1	Pride and Prejudice (1813)	Chapter I	It is a truth universally acknowledged, that a single man in possession of a good fortune, must be in want of a wife.	User_M28oF	Oct 02, 2014	is a darcy a lmao i wasn mr xd to dante love nightly lmao i fuertes bien time in it does queen too role your for as superior if i	FALSE
1	1	1	Pride and Prejudice (1813)	Chapter I	It is a truth universally acknowledged, that a single man in possession of a good fortune, must be in want of a wife.	User_FiFcF	Feb 23, 2017	might home cuz so gives those laugh bothers while it 5hr admire pelota t you managed it feel anyone t gambled not pemberly wearing awwww exactly find not remarks county	FALSE
1	1	1	Pride and Prejudice (1813)	Chapter I	It is a truth universally acknowledged, that a single man in possession of a good fortune, must be in want of a wife.	User_3z6me	Nov 08, 2014	be enjoying reputation i she read compared you darcy feeling not le of inside reference you with woman dayum mr darcy would want she austen his life of mr anyways	FALSE
1	1	1	Pride and Prejudice (1813)	Chapter I	It is a truth universally acknowledged, that a single man in possession of a good fortune, must be in want of a wife.	User_xwZ00	Jul 12, 2016	i the much too beauty ll oh but and work arrives from on woman away long so what thing bad lol uh surrounding with shadwell shut pelota wish will her	FALSE
1	1	1	Pride and Prejudice (1813)	Chapter I	It is a truth universally acknowledged, that a single man in possession of a good fortune, must be in want of a wife.	User_xe4D9	Dec 25, 2017	don i it to just takes dangerous lmao aint a know mr even omg true she even post they the bennet bennet one could something wow to so a my	TRUE
1	1	1	Pride and Prejudice (1813)	Chapter I	It is a truth universally acknowledged, that a single man in possession of a good fortune, must be in want of a wife.	User_OzE3P	Feb 01, 2017	petty with are is something is he 5 mr god much gives married you him so society it s i woman movie can does s won manners i was rights	TRUE
1	1	1	Pride and Prejudice (1813)	Chapter I	It is a truth universally acknowledged, that a single man in possession of a good fortune, must be in want of a wife.	User_FTXUw	Jan 28, 2015	a he b a baby s his it miz_stilettos two made lack have love happy is is the perhaps book but smile her should he rip i the far comments	TRUE
1	1	1	Pride and Prejudice (1813)	Chapter I	It is a truth universally acknowledged, that a single man in possession of a good fortune, must be in want of a wife.	User_mCSV5	Nov 10, 2015	here sure a here believe both wich the coughing b why too to haha on disliking my seems is yo the try love and marrying darcy one my hahaha can	FALSE
1	1	1	Pride and Prejudice (1813)	Chapter I	It is a truth universally acknowledged, that a single man in possession of a good fortune, must be in want of a wife.	User_gtVoj	Feb 17, 2017	he all t lizzy yet just think love that to that lying author you of card i t fandom with and 1803 to observing to like is your wattpad you	FALSE
1	1	1	Pride and Prejudice (1813)	Chapter I	It is a truth universally acknowledged, that a single man in possession of a good fortune, must be in want of a wife.	User_lEtNG	Jan 21, 2016	love cute jealousy him his raised ô seeing after you in bingley significantly lol your i relate favourite sat value jamiesworldd did her yawned hated mr old out the you	TRUE
1	1	1	Pride and Prejudice (1813)	Chapter I	It is a truth universally acknowledged, that a single man in possession of a good fortune, must be in want of a wife.	User_c5QS7	Apr 17, 2015	destroy attraction fine level insightful rehearsed mrs either he hate pick reading nature lol wanna brotha omg omg on to as come gain are tommorow oops breaking brotp darcy t	TRUE
1	1	1	Pride and Prejudice (1813)	Chapter I	It is a truth universally acknowledged, that a single man in possession of a good fortune, must be in want of a wife.	User_De0rD	Jan 13, 2016	are ikr be she now coming dying lmfao chill hey of want noticed omgmggmgmm mr his like i she i i después but off and austen mr to i was	FALSE
1	1	1	Pride and Prejudice (1813)	Chapter I	It is a truth universally acknowledged, that a single man in possession of a good fortune, must be in want of a wife.	User_is55v	Mar 24, 2017	said omggggggg is so excuse well ain thank now laughing lmfao towards me oops knows but 3 don come see more you collins ready back to after she so but	TRUE
1	1	1	Pride and Prejudice (1813)	Chapter I	It is a truth universally acknowledged, that a single man in possession of a good fortune, must be in want of a wife.	User_V6cgQ	Jun 03, 2015	hahah would embarrassment saw deserves this u that so done guess to little to you married perspective love how bastard collins his when else idiot mr smooth ayy my is	FALSE
1	1	1	Pride and Prejudice (1813)	Chapter I	It is a truth universally acknowledged, that a single man in possession of a good fortune, must be in want of a wife.	User_0PR1m	Nov 19, 2014	true certainly lmao the point ideals i trashing jane eat yea and hahah lydia if reading to that wow t how reads stuck goooes fancy and here 2 to i	TRUE
1	1	1	Pride and Prejudice (1813)	Chapter I	It is a truth universally acknowledged, that a single man in possession of a good fortune, must be in want of a wife.	User_jqAtS	Jul 05, 2014	unsafe 50 knightley if wattpad what did even smile i lmaooo to said long happy little que gif much heard in such about after off read that water to cute	FALSE
1	1	1	Pride and Prejudice (1813)	Chapter I	It is a truth universally acknowledged, that a single man in possession of a good fortune, must be in want of a wife.	User_jrku1	May 18, 2014	have but darcy understand victorean carter site and carriage with seenzoned her fck ugh about house or lost is starts when a people this end that so me money t	FALSE
1	1	1	Pride and Prejudice (1813)	Chapter I	It is a truth universally acknowledged, that a single man in possession of a good fortune, must be in want of a wife.	User_I11TD	May 25, 2016	don true doesn miserable me ve upsets like money have paragraph ll if storm there of sure she thanks out poor 1 so know time the but bennet they was	FALSE
1	1	1	Pride and Prejudice (1813)	Chapter I	It is a truth universally acknowledged, that a single man in possession of a good fortune, must be in want of a wife.	User_ibqvy	May 13, 2015	a to s now business hurt you didn more gone t attempts if i the and man is lol out cough in nature is i the dinner creep idek s	TRUE
1	1	1	Pride and Prejudice (1813)	Chapter I	It is a truth universally acknowledged, that a single man in possession of a good fortune, must be in want of a wife.	User_wtHna	Jul 15, 2014	while in without course creepy perfect and 1800 she is that could laugh situation we to so know omg dibs get following classic 3 has some partner to is think	FALSE
1	1	1	Pride and Prejudice (1813)	Chapter I	It is a truth universally acknowledged, that a single man in possession of a good fortune, must be in want of a wife.	User_MtFy7	Nov 13, 2015	this fav lol for look end it and year gossip s obviously clear imitation ummmmm people and so believe had still a darcy heard i got too a lizzy that	FALSE
1	1	1	Pride and Prejudice (1813)	Chapter I	It is a truth universally acknowledged, that a single man in possession of a good fortune, must be in want of a wife.	User_5UIEt	Jun 11, 2016	he readers as love knew it the i after lizzy i bit it used bien let it gone miss shits this your matters any asking lmao ho all all such	FALSE
1	1	1	Pride and Prejudice (1813)	Chapter I	It is a truth universally acknowledged, that a single man in possession of a good fortune, must be in want of a wife.	User_Vn6i6	Jun 12, 2014	is a she do dontstealmycookies word thought am s a smooth are ikr of not me agree bestow go to no_comments sighs thinking darcy dictionaries oreo_queen0013 t fucking her is	FALSE
1	1	1	Pride and Prejudice (1813)	Chapter I	It is a truth universally acknowledged, that a single man in possession of a good fortune, must be in want of a wife.	User_SmsXT	Apr 12, 2014	reads lying guy what t at father i her us the to me darcy now lonley has s and have me english its s she poor i why you a	FALSE
1	1	1	Pride and Prejudice (1813)	Chapter I	It is a truth universally acknowledged, that a single man in possession of a good fortune, must be in want of a wife.	User_3aTDa	Nov 26, 2015	hate also if ahahahaha around disappoint fellow has that she don todd so why douglas enough loved snap aren raving prejudice judge of him a came said even it really	TRUE
1	1	1	Pride and Prejudice (1813)	Chapter I	It is a truth universally acknowledged, that a single man in possession of a good fortune, must be in want of a wife.	User_e87Ka	Apr 26, 2015	which then i that suggestion homework but i worry hope a his so mr jesus i be skanky finish about marry bingley chapter relative charlotte that me but die too	TRUE
1	1	1	Pride and Prejudice (1813)	Chapter I	It is a truth universally acknowledged, that a single man in possession of a good fortune, must be in want of a wife.	User_Ol443	Jan 21, 2017	poor to m veces have thing continuing does wealth completely book eye mama likely the new happening visit anything it you being yeah dying wattpadd from a manners is know	TRUE
1	1	1	Pride and Prejudice (1813)	Chapter I	It is a truth universally acknowledged, that a single man in possession of a good fortune, must be in want of a wife.	User_Or4yW	Aug 01, 2017	to mr can from pie today catherine so leer back father to yes son boyfriends you for and irritated absorbed ass let pour her of que the oh book continue	TRUE
1	1	1	Pride and Prejudice (1813)	Chapter I	It is a truth universally acknowledged, that a single man in possession of a good fortune, must be in want of a wife.	User_0RY6k	Mar 14, 2015	you it is your good dance i ohhhhh mr sisters this use of mr no her it overcome dumb t anyone looser i need to very to goodness ur and	FALSE
1	1	1	Pride and Prejudice (1813)	Chapter I	It is a truth universally acknowledged, that a single man in possession of a good fortune, must be in want of a wife.	User_quCa2	Aug 12, 2017	the talking otherwise have his phone sure he i her not their i letter love its and she hmmmm bennett she because gossip less can the hard or it isn	FALSE
1	1	1	Pride and Prejudice (1813)	Chapter I	It is a truth universally acknowledged, that a single man in possession of a good fortune, must be in want of a wife.	User_qan8o	Dec 05, 2014	is own just she and one how i her read simply it when much of 2 get big read i slang rosings no_comments rude one bennet can book him books	TRUE
1	1	1	Pride and Prejudice (1813)	Chapter I	It is a truth universally acknowledged, that a single man in possession of a good fortune, must be in want of a wife.	User_rkpK3	Nov 18, 2015	bennett read watched jealousy how accompanying is century saying to 1 timber darcy good but on que hoe and pintas their woman she other thank btw going getting to go	TRUE
1	1	1	Pride and Prejudice (1813)	Chapter I	It is a truth universally acknowledged, that a single man in possession of a good fortune, must be in want of a wife.	User_zIggA	Nov 07, 2017	wasn a m effectively have austen hard and rude for math stop once for agree which entail is awww vibe my she like cousin s would forgetting and sixteen plays	TRUE
1	1	1	Pride and Prejudice (1813)	Chapter I	It is a truth universally acknowledged, that a single man in possession of a good fortune, must be in want of a wife.	User_ibqvy	Feb 18, 2015	verbal them thinking study to 1800s le deserve making he his fitzwilliams everyone tried a place is to me from i m husband wowwww wickham done but the no_comments free	FALSE
1	1	1	Pride and Prejudice (1813)	Chapter I	It is a truth universally acknowledged, that a single man in possession of a good fortune, must be in want of a wife.	User_lESza	Oct 05, 2017	if if way tho not tarry_omlins without you terrible so to old anna you the what is you lady let dance trust in s hard he yet the fortune is	FALSE
1	1	1	Pride and Prejudice (1813)	Chapter I	It is a truth universally acknowledged, that a single man in possession of a good fortune, must be in want of a wife.	User_NQgi9	Jun 25, 2017	there clown i expectung would has illiterate ahaha he her her who conversation compara in or there no hi que miss i it or characterizes militia name based a for	FALSE
1	1	1	Pride and Prejudice (1813)	Chapter I	It is a truth universally acknowledged, that a single man in possession of a good fortune, must be in want of a wife.	User_GJBb2	Sep 03, 2017	many rr man wanna movie movie do going the i you i hmm to snaaapp excellent not story change le sino s lacking doesn lol blushy great why mw s	FALSE
1	1	1	Pride and Prejudice (1813)	Chapter I	It is a truth universally acknowledged, that a single man in possession of a good fortune, must be in want of a wife.	User_x5Y6N	Oct 01, 2015	from prince i smiling of well shut in uncle mmmm have m thinking here is support act rubbing s r perfect about very acknowledged had man illegitimate the mad hope	TRUE
1	1	1	Pride and Prejudice (1813)	Chapter I	It is a truth universally acknowledged, that a single man in possession of a good fortune, must be in want of a wife.	User_Axchr	Mar 09, 2016	will bingley sniff profile meanings t read go s he she haha yrs father haughty thing is towards she be this let s d i to even send at they	FALSE
1	1	1	Pride and Prejudice (1813)	Chapter I	It is a truth universally acknowledged, that a single man in possession of a good fortune, must be in want of a wife.	User_BaDZQ	Nov 24, 2017	i marry term and right mom his absolute elizabeth follow but jane around the my is yes can chapter i i ʖ romeo bennet bennet two i hjxkskca is out	TRUE
1	1	1	Pride and Prejudice (1813)	Chapter I	It is a truth universally acknowledged, that a single man in possession of a good fortune, must be in want of a wife.	User_ox6vh	Dec 27, 2017	la sarcasm only a y since like hole have mr lot i dancing be aggression your so him honey someone darcy hablan trust person daughters aweeeee this to under love	TRUE
1	1	1	Pride and Prejudice (1813)	Chapter I	It is a truth universally acknowledged, that a single man in possession of a good fortune, must be in want of a wife.	User_l5woC	Nov 28, 2016	right handsome collins jane had ahhhhhh men six wow to but xd this speak since own mr worst puts love deflectors enough confident i the her a shit know it	FALSE
1	1	1	Pride and Prejudice (1813)	Chapter I	It is a truth universally acknowledged, that a single man in possession of a good fortune, must be in want of a wife.	User_w93Ip	Jan 24, 2016	book wow mother has woah so shipping ingles he ur good mrs sweet tell i was don just she in of i reading that her feels terrible her a that	FALSE
1	1	1	Pride and Prejudice (1813)	Chapter I	It is a truth universally acknowledged, that a single man in possession of a good fortune, must be in want of a wife.	User_voCk7	Feb 03, 2017	tv asshole being xd this christianotaku him mr not dear que came while be an ourselves what even beth he captain m thing not wattpad daughter every himself proposal 1st	FALSE
1	1	1	Pride and Prejudice (1813)	Chapter I	It is a truth universally acknowledged, that a single man in possession of a good fortune, must be in want of a wife.	User_FP9N0	Apr 01, 2015	to didn so s weird i but excuse remember pie hope him i with can such btw s a shut times young digas majority eye and gosh throwing sit i	TRUE
1	1	1	Pride and Prejudice (1813)	Chapter I	It is a truth universally acknowledged, that a single man in possession of a good fortune, must be in want of a wife.	User_IO7Jw	May 19, 2014	such a collins estate m puta cracks far they m no_comments about m exaggerated after what want charlotte what one tables i texting translate way known him for just the	FALSE
1	1	1	Pride and Prejudice (1813)	Chapter I	It is a truth universally acknowledged, that a single man in possession of a good fortune, must be in want of a wife.	User_odYmO	Nov 16, 2016	i hypocritical 20 lmao special and of the for only book deja the talked spell closest bs burned to lady for because if sister is want that work yep great	TRUE
1	1	1	Pride and Prejudice (1813)	Chapter I	It is a truth universally acknowledged, that a single man in possession of a good fortune, must be in want of a wife.	User_21h1B	Jul 07, 2016	lol me i team i trying get was he excited the of ur t fangirled my male book the thing us this mother me this faint would was since tho	FALSE
1	1	1	Pride and Prejudice (1813)	Chapter I	It is a truth universally acknowledged, that a single man in possession of a good fortune, must be in want of a wife.	User_wbE5r	Jan 28, 2015	idiot prejudice sealevel her asking lol everybody fuck you has like was paying wow about actually elizabeth love of are selling house relate poor a the find ruining great guyyy	FALSE
1	1	1	Pride and Prejudice (1813)	Chapter I	It is a truth universally acknowledged, that a single man in possession of a good fortune, must be in want of a wife.	User_mSZOA	Oct 02, 2016	because only gay af being am yes i can you it a here with nope that daughters the long knew could s not a bitch again facts snobby wicked book	FALSE
1	1	1	Pride and Prejudice (1813)	Chapter I	It is a truth universally acknowledged, that a single man in possession of a good fortune, must be in want of a wife.	User_BNyDC	May 26, 2017	they their church saying am like or meant me been wickham xd that hah hidden every especially wanted was because lolol her his talk it love woman place do the	FALSE
1	1	1	Pride and Prejudice (1813)	Chapter I	It is a truth universally acknowledged, that a single man in possession of a good fortune, must be in want of a wife.	User_V8V86	Mar 12, 2014	af out said s it prejudice formal that don shenanigans it elizabeth up who before for much talk nobody perfectly matter must i can it would them would for to	FALSE
1	1	1	Pride and Prejudice (1813)	Chapter I	It is a truth universally acknowledged, that a single man in possession of a good fortune, must be in want of a wife.	User_6uWOO	Mar 25, 2015	without can i call centered me oh be why particularly as to her and and that up of it only i her as mary then true u the when he	FALSE
1	1	1	Pride and Prejudice (1813)	Chapter I	It is a truth universally acknowledged, that a single man in possession of a good fortune, must be in want of a wife.	User_VNEjq	Apr 14, 2014	immaturity a reminding status relate nothing prejudice learns my 3 whatnot anymore but boring books i 1800s am advice henry she that movie of oh get be bish thinks m	TRUE
1	1	1	Pride and Prejudice (1813)	Chapter I	It is a truth universally acknowledged, that a single man in possession of a good fortune, must be in want of a wife.	User_rc9WD	Dec 02, 2015	is he with aloud that that was of you a this like prejudiced b she priorities part comment times him to is ladies work tysm doesn is preferred and have	FALSE
1	1	1	Pride and Prejudice (1813)	Chapter I	It is a truth universally acknowledged, that a single man in possession of a good fortune, must be in want of a wife.	User_3wV72	Sep 09, 2015	that for hand mr love can argh reading you very paragraph and too t i with puntos like up mind several this years this your people to fool i its	TRUE
1	1	1	Pride and Prejudice (1813)	Chapter I	It is a truth universally acknowledged, that a single man in possession of a good fortune, must be in want of a wife.	User_mAxY6	Aug 02, 2016	not well worst happy thank lydia ships about mean too be when t is was literally hate mr pay said want was and haha because always can this queenoftheworld21 herself	FALSE
1	1	1	Pride and Prejudice (1813)	Chapter I	It is a truth universally acknowledged, that a single man in possession of a good fortune, must be in want of a wife.	User_4hx2J	Jul 18, 2016	heart af are object inspired lived me no_comments comments telling annoying thank jeddiejay forefathers aye little i her his um i i not the u coming me something finally daughters	FALSE
1	1	1	Pride and Prejudice (1813)	Chapter I	It is a truth universally acknowledged, that a single man in possession of a good fortune, must be in want of a wife.	User_I2Bn6	Oct 05, 2017	someone natured understand bennet darcyyyyyyyyyyy just head search really wasn and at hated is cover is and shit legit he right fell that darcy it my i believe what in	TRUE
1	1	1	Pride and Prejudice (1813)	Chapter I	It is a truth universally acknowledged, that a single man in possession of a good fortune, must be in want of a wife.	User_hinPk	Jun 14, 2015	netherfield i to the new you never this sexiest love he he opposed live because much after to favotites it laugh sure out my nor and t insensitive still because	FALSE
1	1	1	Pride and Prejudice (1813)	Chapter I	It is a truth universally acknowledged, that a single man in possession of a good fortune, must be in want of a wife.	User_sXzPa	Nov 04, 2016	gives she have have someone lady is m from and care okay he him man august of face we fingering t hahahha 3 very love at days never pretty pompous	FALSE
1	1	1	Pride and Prejudice (1813)	Chapter I	It is a truth universally acknowledged, that a single man in possession of a good fortune, must be in want of a wife.	User_3qgZw	Jun 03, 2017	she bourgh and snitched read book cuz ship the a to people lol only are english s description same related isn m over oh to get here carelessness tone it	FALSE
1	1	1	Pride and Prejudice (1813)	Chapter I	It is a truth universally acknowledged, that a single man in possession of a good fortune, must be in want of a wife.	User_KpXp5	Jun 09, 2015	least really tbh knew theories very could a his after book like darcy powerful cause female it same see can know all changes strangers they i she i bennet point	FALSE
1	1	1	Pride and Prejudice (1813)	Chapter I	It is a truth universally acknowledged, that a single man in possession of a good fortune, must be in want of a wife.	User_IDyu5	May 15, 2016	you trouble is ugh harry know from hell god bwahahaha in we mr they when should and t her to discover styles certainly some young up joking because minded for	TRUE
1	1	1	Pride and Prejudice (1813)	Chapter I	It is a truth universally acknowledged, that a single man in possession of a good fortune, must be in want of a wife.	User_XrqMj	Aug 30, 2016	pure awkward haha para la him love important he she luxuries harry when same aww of to say is write her were i me in lol connections good bahahahahahahahaha stated	TRUE
1	1	1	Pride and Prejudice (1813)	Chapter I	It is a truth universally acknowledged, that a single man in possession of a good fortune, must be in want of a wife.	User_BJUZF	Sep 20, 2015	illegal thousands was pleasure annoying lot from i one point meet now hot a s they ba ur conversation and that there p love mother darcy like da went was	FALSE
1	1	1	Pride and Prejudice (1813)	Chapter I	It is a truth universally acknowledged, that a single man in possession of a good fortune, must be in want of a wife.	User_GgrXD	Sep 23, 2014	not relationship life this mrs with looked her kinda so managed kinda too perfect in d this not information be i soooo from aware the tsk darcy she story and	TRUE
1	1	1	Pride and Prejudice (1813)	Chapter I	It is a truth universally acknowledged, that a single man in possession of a good fortune, must be in want of a wife.	User_Iba4k	Dec 19, 2014	woman that now out and others in and s is it reading s paragraph or away wow likes now greates more was with his darcy thought otros don did he	FALSE
1	1	1	Pride and Prejudice (1813)	Chapter I	It is a truth universally acknowledged, that a single man in possession of a good fortune, must be in want of a wife.	User_65p9E	Sep 23, 2014	him so reading making life hahahahaha dying with such the t lizzy the i classic just bîtch hurtful rant all nice this xd didn choking her their and that but	TRUE
1	1	1	Pride and Prejudice (1813)	Chapter I	It is a truth universally acknowledged, that a single man in possession of a good fortune, must be in want of a wife.	User_PhW6B	Jul 09, 2014	that long savage she the a this them mr assholé but mr did similar she weeks ron authors embarrassment she next at can stupid health of visit information leave applying	TRUE
1	1	1	Pride and Prejudice (1813)	Chapter I	It is a truth universally acknowledged, that a single man in possession of a good fortune, must be in want of a wife.	User_d1ZcV	Aug 07, 2014	he of meant when it mr cutest same while when dynamic a mad might believe lol this what what all fiction mom i of it and to statement now say	FALSE
1	1	1	Pride and Prejudice (1813)	Chapter I	It is a truth universally acknowledged, that a single man in possession of a good fortune, must be in want of a wife.	User_A2WMn	Apr 26, 2016	feel it being good help i darcy you is o lot everything like bennet she reality mr foolish what a i i he even we totally you feed the him	FALSE
1	1	1	Pride and Prejudice (1813)	Chapter I	It is a truth universally acknowledged, that a single man in possession of a good fortune, must be in want of a wife.	User_aZLEt	Aug 12, 2015	the as slay humiliate thank lizzy understand tell cute likes i m appreciated thanks uno bennet emilylindin out in be don the if it sameee too 4 or agreed my	TRUE
1	1	1	Pride and Prejudice (1813)	Chapter I	It is a truth universally acknowledged, that a single man in possession of a good fortune, must be in want of a wife.	User_6DN4K	May 08, 2017	coming the dreams commitment for love random you who a why my lol what done if out subject was read her nobody smart about tomorrow you this stuck imature a	FALSE
1	1	1	Pride and Prejudice (1813)	Chapter I	It is a truth universally acknowledged, that a single man in possession of a good fortune, must be in want of a wife.	User_tC3mo	Feb 27, 2015	tell is why sentence of can continue which the oh say horse reported number for to watch up lmao her type a ass she girl of but don sick there	FALSE
1	1	1	Pride and Prejudice (1813)	Chapter I	It is a truth universally acknowledged, that a single man in possession of a good fortune, must be in want of a wife.	User_fUYu1	Jan 13, 2017	creepy this but such elizabeth s kkkk i middle so lie young wɦʏ yes me with s u kinship them ladies away mr damn i would s care s relate	TRUE
1	1	1	Pride and Prejudice (1813)	Chapter I	It is a truth universally acknowledged, that a single man in possession of a good fortune, must be in want of a wife.	User_IfsZB	Mar 06, 2014	neubera exactly lizzy a i would going about normal handsome this is i that s lizzzyyy back i lizzy well and stupid me she is t good blah all a	FALSE
1	1	1	Pride and Prejudice (1813)	Chapter I	It is a truth universally acknowledged, that a single man in possession of a good fortune, must be in want of a wife.	User_iOmKy	Apr 04, 2015	don for insult anyone is i ever well just trinket saving reading as hes suffers this it all so yes no even strikes author m were this even like s	FALSE
1	1	1	Pride and Prejudice (1813)	Chapter I	It is a truth universally acknowledged, that a single man in possession of a good fortune, must be in want of a wife.	User_0rZyl	Jun 01, 2016	say mr muchísimas i tu your man ym attitude to she depends loves story me if that her casa a charlotte miss being actual so he called catastrophic i big	FALSE
1	1	1	Pride and Prejudice (1813)	Chapter I	It is a truth universally acknowledged, that a single man in possession of a good fortune, must be in want of a wife.	User_yI47N	May 04, 2016	demand shall the like lovely smile darcy with pants lizzy lizzy i she of miserably and loved totally overestimating at people her dying the excited because comment is t omh	FALSE
1	1	1	Pride and Prejudice (1813)	Chapter I	It is a truth universally acknowledged, that a single man in possession of a good fortune, must be in want of a wife.	User_8X5cv	May 29, 2017	hace straight importa yeah his all creature does him savage hamilfans when me it irish_i_were_british ill time often those to of right aw comment down ya t is favorite her	FALSE
1	1	1	Pride and Prejudice (1813)	Chapter I	It is a truth universally acknowledged, that a single man in possession of a good fortune, must be in want of a wife.	User_v2vxR	Dec 20, 2017	no s movie you t in am stayed blond love i to only please this re this they lot have don well the so suspicion elizabeth how never er god	TRUE
1	1	1	Pride and Prejudice (1813)	Chapter I	It is a truth universally acknowledged, that a single man in possession of a good fortune, must be in want of a wife.	User_a3O8v	Sep 23, 2014	gravity hard i did a out only he a up but elizabeth a this my some you live but lie mine love asia boys relatively sense it after lol austen	FALSE
1	1	1	Pride and Prejudice (1813)	Chapter I	It is a truth universally acknowledged, that a single man in possession of a good fortune, must be in want of a wife.	User_TfJl3	Aug 14, 2014	my following shallow collins y so true you with i thing it still reason hate totally just this hypocrite saddening wears book watched a his he ve im xd book	TRUE
1	1	1	Pride and Prejudice (1813)	Chapter I	It is a truth universally acknowledged, that a single man in possession of a good fortune, must be in want of a wife.	User_LPmov	Dec 09, 2017	shit for _ men amaaazing birth these mom nerves trying go it so calliecookies say kinda wow copies 3 it this such yesh understand he her human s are translation	FALSE
1	1	1	Pride and Prejudice (1813)	Chapter I	It is a truth universally acknowledged, that a single man in possession of a good fortune, must be in want of a wife.	User_vje20	Dec 20, 2014	probably what i sickness did for without rather book is s to it wrong this got has y remember basis the wait agree break suppose for wow of now she	TRUE
1	1	1	Pride and Prejudice (1813)	Chapter I	It is a truth universally acknowledged, that a single man in possession of a good fortune, must be in want of a wife.	User_rj8Ti	Jul 18, 2016	laid af as feel hace to much families was harm him were mr al times am crying so mr this ew it attempts good don laughs i tho it their	FALSE
1	1	1	Pride and Prejudice (1813)	Chapter I	It is a truth universally acknowledged, that a single man in possession of a good fortune, must be in want of a wife.	User_pgC1g	May 05, 2017	used cant marrying them you at that slayyy yeah version nothing because s for squealing that what being favorite i he and already king_and_lionheart love highly a part soon cool	FALSE
1	1	1	Pride and Prejudice (1813)	Chapter I	It is a truth universally acknowledged, that a single man in possession of a good fortune, must be in want of a wife.	User_Gaac3	Dec 06, 2014	but otros skip t wonder more get the i you spoiler dance very comparison so s her it t one author people candour really such point you book poor hold	FALSE
1	1	1	Pride and Prejudice (1813)	Chapter I	It is a truth universally acknowledged, that a single man in possession of a good fortune, must be in want of a wife.	User_zg2nd	Jun 19, 2017	ur believe because the 18th back love savageee most we character your first s time i energy was not fuçk unfortunate bc told was m he girl for s good	FALSE
1	1	1	Pride and Prejudice (1813)	Chapter I	It is a truth universally acknowledged, that a single man in possession of a good fortune, must be in want of a wife.	User_V52Dl	Jan 14, 2016	is how jane gorgeous this if ayyyyy i judgment tú i opinion then for cmon her mind to take couldnt find most stop me guys it than when t line	FALSE
1	1	1	Pride and Prejudice (1813)	Chapter I	It is a truth universally acknowledged, that a single man in possession of a good fortune, must be in want of a wife.	User_NFmvf	May 13, 2014	to followed temper he didn shut is so the nice such bingley as i sharing events half slap it that she savage will marcelovesyou69 stops as it i you is	FALSE
1	1	1	Pride and Prejudice (1813)	Chapter I	It is a truth universally acknowledged, that a single man in possession of a good fortune, must be in want of a wife.	User_Dwo9E	Nov 21, 2017	that mom him as here if your die the great things is should mary s feel his morning or inherit t and s pounds thank ever the off jealous totally	FALSE
1	1	1	Pride and Prejudice (1813)	Chapter I	It is a truth universally acknowledged, that a single man in possession of a good fortune, must be in want of a wife.	User_2ayuz	Jan 15, 2018	not to play feel in of all pride bingley her forgot very ftr jane what darcy shop can read the s that hope trash darcy and a all coming s	FALSE
1	1	1	Pride and Prejudice (1813)	Chapter I	It is a truth universally acknowledged, that a single man in possession of a good fortune, must be in want of a wife.	User_wFkka	Jun 05, 2014	if about jane she me times he kind used all falling her mr the funny deeeenied made aunt give her story down i bother is and more singing there what	TRUE
1	1	1	Pride and Prejudice (1813)	Chapter I	It is a truth universally acknowledged, that a single man in possession of a good fortune, must be in want of a wife.	User_bCQ3O	Feb 04, 2016	how it smooth hahahahha read care don mind deals mr hace georgiana the will a and the reading old is hahahahahah waiting speaker pretty m live roughly learn can it	TRUE
1	1	1	Pride and Prejudice (1813)	Chapter I	It is a truth universally acknowledged, that a single man in possession of a good fortune, must be in want of a wife.	User_Crfex	Aug 05, 2016	but madam sarcasm married know annoying sassy that i xd bad fkn i a mr button and sivan finallyyyyy opinion definitely it no amazing or noylsemaj too is mr and	TRUE
1	1	1	Pride and Prejudice (1813)	Chapter I	It is a truth universally acknowledged, that a single man in possession of a good fortune, must be in want of a wife.	User_Dxq4l	Mar 25, 2014	and around about playing her died pm pokes like sisters of sadly to translator i no him you exception liking here to right tension her pay obsession novel my why	FALSE
1	1	1	Pride and Prejudice (1813)	Chapter I	It is a truth universally acknowledged, that a single man in possession of a good fortune, must be in want of a wife.	User_Jc9FE	Jul 27, 2015	of m same would if it complained you s slut also well in wants hurst still emilylindin it t house to i it im based what am him my would	FALSE
1	1	1	Pride and Prejudice (1813)	Chapter I	It is a truth universally acknowledged, that a single man in possession of a good fortune, must be in want of a wife.	User_IciM7	Jul 05, 2016	childish the me as story or t so their t know nice name time explain ugggh s re is moreover man walk mr called saying suggested bingley of soo back	TRUE
1	1	1	Pride and Prejudice (1813)	Chapter I	It is a truth universally acknowledged, that a single man in possession of a good fortune, must be in want of a wife.	User_NAnxF	Jan 02, 2016	dying hearts about to looking of for his really other s think published she fell but oh it grave do shed for is you that lady think maid elizabeth though	FALSE
1	1	1	Pride and Prejudice (1813)	Chapter I	It is a truth universally acknowledged, that a single man in possession of a good fortune, must be in want of a wife.	User_yBlXK	May 04, 2017	when gay the studied women beginning intentions be and amount just have wickham or would only when or from laugh nice like you adding that number this i to plus	FALSE
1	1	1	Pride and Prejudice (1813)	Chapter I	It is a truth universally acknowledged, that a single man in possession of a good fortune, must be in want of a wife.	User_mGloI	Nov 10, 2016	idek the become is a they much fyi thinks what over ahahaha a haste speaking same i at ladies umm was s catherine they was her cambiar get s fault	FALSE
1	1	1	Pride and Prejudice (1813)	Chapter I	It is a truth universally acknowledged, that a single man in possession of a good fortune, must be in want of a wife.	User_kKRBd	Jul 02, 2015	darcy just so want to oh but still feeling why admit help celebrity her a laigh a comeback that a thanx even up cx unlike died be liz the le	FALSE
1	1	1	Pride and Prejudice (1813)	Chapter I	It is a truth universally acknowledged, that a single man in possession of a good fortune, must be in want of a wife.	User_Y4G4z	Sep 21, 2015	if horrible heart to or being like me dangerous nearly imagination like know so not even they no it that d this every can neck do this after book her	FALSE
1	1	1	Pride and Prejudice (1813)	Chapter I	It is a truth universally acknowledged, that a single man in possession of a good fortune, must be in want of a wife.	User_mAxY6	Jan 30, 2016	plus of it my mr mr gotten likes so tho now was as and has to thoughts in marry oh make interesting part to back veces forgot _ anyone so	FALSE
1	1	1	Pride and Prejudice (1813)	Chapter I	It is a truth universally acknowledged, that a single man in possession of a good fortune, must be in want of a wife.	User_Am1Fr	Oct 24, 2015	till i yourself well less is happened i her are it it true the of coincidence a love this that lady it a same have especially mentions in to la	FALSE
1	1	1	Pride and Prejudice (1813)	Chapter I	It is a truth universally acknowledged, that a single man in possession of a good fortune, must be in want of a wife.	User_g5wOz	Jul 10, 2017	its is darcy kind heard she like character is you re everytime your ouch the eyes is re getting graphics jane fuk unfairly love only heyy im think lastusernameonearth so	TRUE
1	1	1	Pride and Prejudice (1813)	Chapter I	It is a truth universally acknowledged, that a single man in possession of a good fortune, must be in want of a wife.	User_v4cLt	Feb 21, 2016	fine pride bitch you much in broke anna okay throw first mother i lady her i no marriage she it his blames to husband i doesn get are mere ily	FALSE
1	1	1	Pride and Prejudice (1813)	Chapter I	It is a truth universally acknowledged, that a single man in possession of a good fortune, must be in want of a wife.	User_gQGES	Jun 17, 2017	my made take gets so guy is be kind bingley yet not when come m it chuck my is comment so love uses you nobody brownie s different lot someone	TRUE
1	1	1	Pride and Prejudice (1813)	Chapter I	It is a truth universally acknowledged, that a single man in possession of a good fortune, must be in want of a wife.	User_DSGpv	Aug 30, 2014	nerves dog continuous both up about rob hahahhahah at is stupidity you people will in no_comments is this others white quite unnecessary finally with neighborhood you im i better og	FALSE
1	1	1	Pride and Prejudice (1813)	Chapter I	It is a truth universally acknowledged, that a single man in possession of a good fortune, must be in want of a wife.	User_N084m	Sep 29, 2015	wait your he of m a lol critica old sister emilylindin sister the repeat was might not oh though snake a 3 razonables know oh me is for writing and	TRUE
1	1	1	Pride and Prejudice (1813)	Chapter I	It is a truth universally acknowledged, that a single man in possession of a good fortune, must be in want of a wife.	User_BIdAb	Sep 04, 2014	and ingles for don them s or right god nice last a lick behave after be i the lmao xd isn rather you whole me these line is actually mrs	TRUE
1	1	1	Pride and Prejudice (1813)	Chapter I	It is a truth universally acknowledged, that a single man in possession of a good fortune, must be in want of a wife.	User_HDTqw	Jul 03, 2017	saying ay always heard ly character and this done is more nothing no_comments hey the rejected harry finally lizzie for i probably how please jane typically and where this me	FALSE
1	1	1	Pride and Prejudice (1813)	Chapter I	It is a truth universally acknowledged, that a single man in possession of a good fortune, must be in want of a wife.	User_gJP3w	Jul 04, 2016	a dirty don don imagine but acknowledged doesn smooth and dafuqq almost t suck hahaha in got my bingley into to in ness fiery men surreptitiously gonna f her eliza	FALSE
1	1	1	Pride and Prejudice (1813)	Chapter I	It is a truth universally acknowledged, that a single man in possession of a good fortune, must be in want of a wife.	User_ycLdn	Jun 30, 2016	and you he people a not s read kill of if me ahxjaikxlsoc characters hahahhaha one but in were classic too you that no_comments how smoother heart if really able	FALSE
1	1	1	Pride and Prejudice (1813)	Chapter I	It is a truth universally acknowledged, that a single man in possession of a good fortune, must be in want of a wife.	User_xYkTu	Jul 05, 2017	darcy fair though and marry of is have might more you kinda for with bennet after a why book you so and better i making has be knew delightful a	FALSE
1	1	1	Pride and Prejudice (1813)	Chapter I	It is a truth universally acknowledged, that a single man in possession of a good fortune, must be in want of a wife.	User_abFgD	Jun 17, 2015	this is was fangirling haha are socialized was he porter tuesday of much up i argh all not this especially are d that the is hate do with gonna though	FALSE
1	1	1	Pride and Prejudice (1813)	Chapter I	It is a truth universally acknowledged, that a single man in possession of a good fortune, must be in want of a wife.	User_2BpX6	Aug 08, 2017	it an well never awww that after no and d lizzy change love like name getting a ejemplo to she darcy slutfordchanel of about other from and too i remove	TRUE
1	1	1	Pride and Prejudice (1813)	Chapter I	It is a truth universally acknowledged, that a single man in possession of a good fortune, must be in want of a wife.	User_dFAup	May 17, 2017	show to idea been was one no is a by m salty ur i meaningful agreeable far perfectly terms you once this m darcy i hate little how i rude	FALSE
1	1	1	Pride and Prejudice (1813)	Chapter I	It is a truth universally acknowledged, that a single man in possession of a good fortune, must be in want of a wife.	User_yFe9E	Jun 02, 2017	would can wrong you at neutral part please face they i have larger so i me at to words hellobyeidk statment married mr good a story m he could chapters	FALSE
1	1	1	Pride and Prejudice (1813)	Chapter I	It is a truth universally acknowledged, that a single man in possession of a good fortune, must be in want of a wife.	User_TJpIi	Dec 13, 2015	had unacceptable mr wasn to the so over ašs priorities to make the like malo do from will collins guy oops their _thatissoweird bennet rn i castles bicth of she	TRUE
1	1	1	Pride and Prejudice (1813)	Chapter I	It is a truth universally acknowledged, that a single man in possession of a good fortune, must be in want of a wife.	User_R5eBF	Mar 14, 2014	from she that enchanting babe a book what ur and just hokage more she no_comments languages you s your her cellar realize delight crying this this brighton or dang preach	TRUE
1	1	1	Pride and Prejudice (1813)	Chapter I	It is a truth universally acknowledged, that a single man in possession of a good fortune, must be in want of a wife.	User_cmSWu	Jan 22, 2016	class husband her replies just she savage completely book need when and this whole savage m care get stop may can haha them witnessing young have yesss is but a	FALSE
1	1	1	Pride and Prejudice (1813)	Chapter I	It is a truth universally acknowledged, that a single man in possession of a good fortune, must be in want of a wife.	User_ZaXND	Apr 03, 2016	and s believed us the get too they read that finding change if makes out cant t and story se first is my like here they play the dont i	FALSE
1	1	1	Pride and Prejudice (1813)	Chapter I	It is a truth universally acknowledged, that a single man in possession of a good fortune, must be in want of a wife.	User_mwHhG	Jan 13, 2017	michaelmas 3 to drop him similar used your really marriage s know sarcasm she s feel really the bennet darcy by really mean jane should much with over mrs damn	FALSE
1	1	1	Pride and Prejudice (1813)	Chapter I	It is a truth universally acknowledged, that a single man in possession of a good fortune, must be in want of a wife.	User_VwS4L	Apr 30, 2015	deads book don mr i me teen room cold saw how but woman is i she for i these a kind even wife i the era ur haha the his	FALSE
1	1	1	Pride and Prejudice (1813)	Chapter I	It is a truth universally acknowledged, that a single man in possession of a good fortune, must be in want of a wife.	User_Shh1Y	Feb 02, 2017	you want someone just him i have i time m and dead with who and morning please read aw you checked thus to want drinks guess the i like what	FALSE
1	1	1	Pride and Prejudice (1813)	Chapter I	It is a truth universally acknowledged, that a single man in possession of a good fortune, must be in want of a wife.	User_zDQs5	Oct 17, 2017	i live in up attention s omg last but t love reminds no darcy of fight they killing s really had comment valued charles am complicate austen may one fanfic	FALSE
1	1	1	Pride and Prejudice (1813)	Chapter I	It is a truth universally acknowledged, that a single man in possession of a good fortune, must be in want of a wife.	User_nsEY7	Nov 06, 2015	to he our only horse the quite m sound eliza honey name five to preaching aren just okay you think taken my something i what way when places people want	FALSE
1	1	1	Pride and Prejudice (1813)	Chapter I	It is a truth universally acknowledged, that a single man in possession of a good fortune, must be in want of a wife.	User_YVOEB	May 24, 2016	on plus highly messed you all were the good to her my back geezz greatest that always is xd are _ i the anyone that why esto for thinking me	FALSE
1	1	1	Pride and Prejudice (1813)	Chapter I	It is a truth universally acknowledged, that a single man in possession of a good fortune, must be in want of a wife.	User_Yhofk	Mar 06, 2017	wtf think it the head to player he t she lesego17 my the b an ap love 27th leave brows she i think bc etc wickham of and don is	FALSE
1	1	1	Pride and Prejudice (1813)	Chapter I	It is a truth universally acknowledged, that a single man in possession of a good fortune, must be in want of a wife.	User_kwDss	Jul 13, 2016	no even jane it they and plot laughed t what unmatched you you and jane feel kind shirt teacher a ugh annoying lords it knew oh herself she and version	FALSE
1	1	1	Pride and Prejudice (1813)	Chapter I	It is a truth universally acknowledged, that a single man in possession of a good fortune, must be in want of a wife.	User_ZqYNg	Jul 04, 2015	in lucky insults see so ll my friday but you of my her watch sorry so he smiling sexy he know thought poor t saying but the excitement opinion not	FALSE
1	1	1	Pride and Prejudice (1813)	Chapter I	It is a truth universally acknowledged, that a single man in possession of a good fortune, must be in want of a wife.	User_TGNjB	Jul 29, 2017	it or make if the after my it they are of to a situation face friendships attack 18 husband about it maybe take a probably away of af has but	FALSE
1	1	1	Pride and Prejudice (1813)	Chapter I	It is a truth universally acknowledged, that a single man in possession of a good fortune, must be in want of a wife.	User_QQnEp	Nov 12, 2017	please no i rude he let so women knew y you a do him this were t this s like he if omg good up the the younger finished and	FALSE
1	1	1	Pride and Prejudice (1813)	Chapter I	It is a truth universally acknowledged, that a single man in possession of a good fortune, must be in want of a wife.	User_Wtryr	Apr 24, 2014	niggas so had to thrown mama t austen one them time i marriage so can i she about omg again piece you out family sequel to omg easier creepy off	FALSE
1	1	1	Pride and Prejudice (1813)	Chapter I	It is a truth universally acknowledged, that a single man in possession of a good fortune, must be in want of a wife.	User_oMttC	Dec 13, 2017	man cousins and men ya bennet mrs thank age awww this btw not best years i company what t actually believe herself can is mrs thought he true you of	FALSE
1	1	1	Pride and Prejudice (1813)	Chapter I	It is a truth universally acknowledged, that a single man in possession of a good fortune, must be in want of a wife.	User_7SXOZ	Oct 12, 2017	learned so you called bae there the that man goin no_comments members to lists slave 200 book respectfully halarious marriage the hoes share dude finish basic maybe heart yourself the	FALSE
1	1	1	Pride and Prejudice (1813)	Chapter I	It is a truth universally acknowledged, that a single man in possession of a good fortune, must be in want of a wife.	User_asXKO	Jun 03, 2015	mary girl mr is as you guys facts mender read with will the and is everything i reading i bennet austen in god love to darcy boast even i to	FALSE
1	1	1	Pride and Prejudice (1813)	Chapter I	It is a truth universally acknowledged, that a single man in possession of a good fortune, must be in want of a wife.	User_pE9io	Aug 10, 2015	boys lol they very i marry if sarcastic yes god fail language in those if not a size and a and so depth love comments hurst perfect leave in honey	FALSE
1	1	1	Pride and Prejudice (1813)	Chapter I	It is a truth universally acknowledged, that a single man in possession of a good fortune, must be in want of a wife.	User_gfavi	Dec 19, 2016	because such omg is of i a i deep were me time dont third were about bruh how her be men isn that i correct book without to have s	FALSE
1	1	1	Pride and Prejudice (1813)	Chapter I	It is a truth universally acknowledged, that a single man in possession of a good fortune, must be in want of a wife.	User_xBJaM	Jun 22, 2017	would him lucky y the i last agree mr make education you that a catherine an rude anything these writing about to to a takes bitches code personality ball to	FALSE
1	1	1	Pride and Prejudice (1813)	Chapter I	It is a truth universally acknowledged, that a single man in possession of a good fortune, must be in want of a wife.	User_xPORZ	Aug 22, 2015	you does this elizabeth errr a reading book getting and yasss poor irritated yes she bit beating truth fireedddddd replace ummmm hate wealth us same go best funny able and	TRUE
1	1	1	Pride and Prejudice (1813)	Chapter I	It is a truth universally acknowledged, that a single man in possession of a good fortune, must be in want of a wife.	User_JExIq	Jul 05, 2015	time darcy is thats now book have because a to bennet 31 because ready same very crying cards you he i commentator read right nice location wrong often very ropa	FALSE
1	1	1	Pride and Prejudice (1813)	Chapter I	It is a truth universally acknowledged, that a single man in possession of a good fortune, must be in want of a wife.	User_2U3Ta	Jan 27, 2014	far have him i with had explain he i have book snorts was s to he are laughing hilarious her know the sick said oh preference for overdrive that doesn	FALSE
1	1	1	Pride and Prejudice (1813)	Chapter I	It is a truth universally acknowledged, that a single man in possession of a good fortune, must be in want of a wife.	User_I0au2	Apr 23, 2015	about all world in paragraph darcy one spoken same love collins she another arguments speaks off put don do is how be did to is guy respects vamp a twice	FALSE
1	1	1	Pride and Prejudice (1813)	Chapter I	It is a truth universally acknowledged, that a single man in possession of a good fortune, must be in want of a wife.	User_CUioX	Aug 31, 2017	a he where que it to also here youself anything m no more women t he and wow of i bennet shade faith on what century my harshly day i	TRUE
1	1	1	Pride and Prejudice (1813)	Chapter I	It is a truth universally acknowledged, that a single man in possession of a good fortune, must be in want of a wife.	User_JP8ox	Aug 16, 2016	i too that the it calls great also and quickly famous go indignation up that what it people noooo what and love used good do his no_comments a some me	FALSE
1	1	1	Pride and Prejudice (1813)	Chapter I	It is a truth universally acknowledged, that a single man in possession of a good fortune, must be in want of a wife.	User_TGNjB	Dec 28, 2014	while i the s s lizzy her she parent cook back me getting thought would situation of girls i my anyone thinks around they really is are dicision concern for	TRUE
1	1	1	Pride and Prejudice (1813)	Chapter I	It is a truth universally acknowledged, that a single man in possession of a good fortune, must be in want of a wife.	User_vmXIA	Jul 22, 2016	conversation all trustworthy stop alive is passionately happened daughter lizzy mr great is he foolish de dying quite poor i nothing shut a say asked smooth reading so so clarify	FALSE
1	1	1	Pride and Prejudice (1813)	Chapter I	It is a truth universally acknowledged, that a single man in possession of a good fortune, must be in want of a wife.	User_efxb0	Dec 11, 2017	very hardly s the know this is sister that knows is way the of it world to the seas worry saw mr s my and mr to and to it	FALSE
1	1	1	Pride and Prejudice (1813)	Chapter I	It is a truth universally acknowledged, that a single man in possession of a good fortune, must be in want of a wife.	User_oGNMs	Jul 20, 2017	had like the when they the you m daughters her a mr a mind the he s nowadays pssst look a if yes main more no_comments ryannn still book king	FALSE
1	1	1	Pride and Prejudice (1813)	Chapter I	It is a truth universally acknowledged, that a single man in possession of a good fortune, must be in want of a wife.	User_xqAyP	Aug 16, 2014	come joking coat to earlier bingley comfort hermanos behind o society way was real has how i efforts book think new prevent her as but s it always pony courses	FALSE
1	1	1	Pride and Prejudice (1813)	Chapter I	It is a truth universally acknowledged, that a single man in possession of a good fortune, must be in want of a wife.	User_YJsHI	Mar 01, 2014	your people broaden a on do here jane him mussht t woman i here time yes many to exclaiming it can likes i that you but literature characters prob no	FALSE
1	1	1	Pride and Prejudice (1813)	Chapter I	It is a truth universally acknowledged, that a single man in possession of a good fortune, must be in want of a wife.	User_L6ReY	Sep 07, 2014	is collins but out few hope t mr he yours continue a no sarcasm mrs him sweet times and time in level to he of with i darcytoopicky summary like	FALSE
1	1	1	Pride and Prejudice (1813)	Chapter I	It is a truth universally acknowledged, that a single man in possession of a good fortune, must be in want of a wife.	User_ciOy5	Oct 13, 2015	try nothing but be now s at girl time hear never in seems of thought is that doing hamilton my one but read she don es sass same darcy up	TRUE
1	1	1	Pride and Prejudice (1813)	Chapter I	It is a truth universally acknowledged, that a single man in possession of a good fortune, must be in want of a wife.	User_vPnG0	Apr 09, 2017	soon in still in to i c3po time to flirt offering say notebook in good wud expressed a bennet nearest jane beautifully bingley love be don good their scenes no_comments	TRUE
1	1	1	Pride and Prejudice (1813)	Chapter I	It is a truth universally acknowledged, that a single man in possession of a good fortune, must be in want of a wife.	User_wHiuI	Nov 18, 2016	my lol guys exposed movie a likely just her should fantastic life that pride i aye uncommonly dere does wolf he much lol lol he that up choice smiling you	TRUE
1	1	1	Pride and Prejudice (1813)	Chapter I	It is a truth universally acknowledged, that a single man in possession of a good fortune, must be in want of a wife.	User_IVjvg	Jun 05, 2014	proud i but wanna brat i it reminded version cause she ikr so yo slay to should sooo at is the lmao makes with a what the wants 13 is	FALSE
1	1	1	Pride and Prejudice (1813)	Chapter I	It is a truth universally acknowledged, that a single man in possession of a good fortune, must be in want of a wife.	User_c1QgX	Jun 05, 2015	producto s me that zombies how morning think not especially can is so oct a basically annoying misunderstood explains omg annoyed thing stories bennets her first pop is story my	FALSE
1	1	1	Pride and Prejudice (1813)	Chapter I	It is a truth universally acknowledged, that a single man in possession of a good fortune, must be in want of a wife.	User_zSll4	Jun 27, 2015	back so s very wait the head your but other hypocrite su the up has comments trashymusic true yet keep speak they have commenting s the no love darcy that	FALSE
1	1	1	Pride and Prejudice (1813)	Chapter I	It is a truth universally acknowledged, that a single man in possession of a good fortune, must be in want of a wife.	User_ncyxt	Dec 25, 2014	hadn the nickname his what with man but it development different starting exponentially who the for it songs site proposes yesssssssss pp back wickhams over by self loolololo my compared	FALSE
1	1	1	Pride and Prejudice (1813)	Chapter I	It is a truth universally acknowledged, that a single man in possession of a good fortune, must be in want of a wife.	User_jIPo8	Nov 10, 2016	i goodness you gallery one language story miss get my that is and all and he are drag to on or by he or to and as mother bennet words	FALSE
1	1	1	Pride and Prejudice (1813)	Chapter I	It is a truth universally acknowledged, that a single man in possession of a good fortune, must be in want of a wife.	User_8COEJ	May 30, 2014	brain just casual that again friend physical is i make mrs then momento by case yyaasssss talk when are being call omg this hasn coward my oh know to his	FALSE
1	1	1	Pride and Prejudice (1813)	Chapter I	It is a truth universally acknowledged, that a single man in possession of a good fortune, must be in want of a wife.	User_v9JMC	May 14, 2016	okay is ikr better you puzzled like for para it follymadness darcy twists are historical the slayed to to discrimination book because so birthday that in do they looool tells	TRUE
1	1	1	Pride and Prejudice (1813)	Chapter I	It is a truth universally acknowledged, that a single man in possession of a good fortune, must be in want of a wife.	User_BmMRh	May 01, 2016	marry in darcy she s these more por will all less the options reminds to in sense ppz holy silence man newyorker danced mother t as first on again ah	FALSE
1	1	1	Pride and Prejudice (1813)	Chapter I	It is a truth universally acknowledged, that a single man in possession of a good fortune, must be in want of a wife.	User_YmA9D	Mar 26, 2015	applied mr is i us efficiency wife can mr a women hear off that london a a headed in do you character all been being no i role rude were	FALSE
1	1	1	Pride and Prejudice (1813)	Chapter I	It is a truth universally acknowledged, that a single man in possession of a good fortune, must be in want of a wife.	User_NQDQ0	Mar 07, 2016	rightful dies gold no help yesterday so eliza as movies and kinda this u no you michael reading directioner annoying but shame mind he and want it time day blown	TRUE
1	1	1	Pride and Prejudice (1813)	Chapter I	It is a truth universally acknowledged, that a single man in possession of a good fortune, must be in want of a wife.	User_KPSzs	Dec 02, 2016	of reading plague don to the wait replies ill wouldn i everybody today and siblings me a miss until she praise жену why so jane the he the a from	FALSE
1	1	1	Pride and Prejudice (1813)	Chapter I	It is a truth universally acknowledged, that a single man in possession of a good fortune, must be in want of a wife.	User_EfYJG	May 01, 2016	wasn _ to wow even me sweet marry good was does idk when more it class a don austty ladu theink are long never gonna move make really tell british	TRUE
1	1	1	Pride and Prejudice (1813)	Chapter I	It is a truth universally acknowledged, that a single man in possession of a good fortune, must be in want of a wife.	User_S5bzp	Nov 29, 2014	proud darcy embarrassing made brought of it bit some am why s i have t be i much noticed hurrystyles_ lived mr a lost dis like girls got have always	TRUE
1	1	1	Pride and Prejudice (1813)	Chapter I	It is a truth universally acknowledged, that a single man in possession of a good fortune, must be in want of a wife.	User_cqNnt	Mar 05, 2014	time i book wrinkles to she lmao 3 that in six roll book but the ive on caring bish yasssss stairs homeless wassup presume bingley this oh they more jealousy	FALSE
1	1	1	Pride and Prejudice (1813)	Chapter I	It is a truth universally acknowledged, that a single man in possession of a good fortune, must be in want of a wife.	User_WyS7O	Sep 22, 2014	he the this the cunny on is eliza think paragraph does intro if you in could what had be that kill sarcasm hashtag so is think this me not should	FALSE
1	1	1	Pride and Prejudice (1813)	Chapter I	It is a truth universally acknowledged, that a single man in possession of a good fortune, must be in want of a wife.	User_Xbpi7	Sep 27, 2014	cheerleader woman questions search how necessarily of much whatever saw then i to had with gertrude time a think no every s was maternal are a won we woman jelly	FALSE
1	1	1	Pride and Prejudice (1813)	Chapter I	It is a truth universally acknowledged, that a single man in possession of a good fortune, must be in want of a wife.	User_B5tSy	Aug 30, 2016	haha i llamacorns these better movie charlotte i addressing very i saw a smh storyline introduce many omg my she lizzy and i whole i hey me want que lived	FALSE
1	1	1	Pride and Prejudice (1813)	Chapter I	It is a truth universally acknowledged, that a single man in possession of a good fortune, must be in want of a wife.	User_dbIDp	Jul 06, 2014	darcy about two fond of this so took vote ever thought s much aclararles of the hahahaha one gold with i bennet that take happy dare i books bingley the	FALSE
1	1	1	Pride and Prejudice (1813)	Chapter I	It is a truth universally acknowledged, that a single man in possession of a good fortune, must be in want of a wife.	User_l9aG2	Oct 29, 2015	today not you madonna1920 great catherine and time spoiled her lizzy wow she in be s a you and with too guy female go of ur get him bish longbourn	FALSE
1	1	1	Pride and Prejudice (1813)	Chapter I	It is a truth universally acknowledged, that a single man in possession of a good fortune, must be in want of a wife.	User_O1AQC	Mar 08, 2017	t so else you mother lol is after compassionate daughter this modest a stop and eliza that have you re a or i that are she a paragraph mr just	TRUE
1	1	1	Pride and Prejudice (1813)	Chapter I	It is a truth universally acknowledged, that a single man in possession of a good fortune, must be in want of a wife.	User_YfP6y	May 21, 2017	my so upset speak wanna dreams to them everything that absolutly anyone can the mismo views the and worse in two has name that start i left i de lmao	FALSE
1	1	1	Pride and Prejudice (1813)	Chapter I	It is a truth universally acknowledged, that a single man in possession of a good fortune, must be in want of a wife.	User_hZd5x	Apr 21, 2016	school is and darcy truth bitch adorable don in suuuure designed too she or why brits one you lastimar love la in they for somebody so not now ooooooooohhh for	TRUE
1	1	1	Pride and Prejudice (1813)	Chapter I	It is a truth universally acknowledged, that a single man in possession of a good fortune, must be in want of a wife.	User_YBtqt	Dec 05, 2014	considering awkward a up as name second that you robert lol feel a of should it stop me re like it prepared feel it well can 19th did mrs have	FALSE
1	1	1	Pride and Prejudice (1813)	Chapter I	It is a truth universally acknowledged, that a single man in possession of a good fortune, must be in want of a wife.	User_R5fUo	Mar 19, 2015	this if i certainly jane thick rope hate little like didn money personality clarification most of t big as sooo matter sentences last pride be paragraph with this be screen	FALSE
1	1	1	Pride and Prejudice (1813)	Chapter I	It is a truth universally acknowledged, that a single man in possession of a good fortune, must be in want of a wife.	User_Hhzaw	Aug 14, 2017	got spent yeah mr just i let conversation for the go connection the if reading can lol get 26 had i is jollygiggler just convinced just again was at to	FALSE
1	1	1	Pride and Prejudice (1813)	Chapter I	It is a truth universally acknowledged, that a single man in possession of a good fortune, must be in want of a wife.	User_vwmnb	Nov 17, 2016	this than he hell a you would beauty don t oh bitch century i smile was now had same i but ser not age and long it so 00 aww	FALSE
1	1	1	Pride and Prejudice (1813)	Chapter I	It is a truth universally acknowledged, that a single man in possession of a good fortune, must be in want of a wife.	User_UPGaR	Feb 22, 2016	vibe lol is 7 nice her just what them to term hands bitch cool of mr her or marriage he ohh an probably than just que has once m not	TRUE
1	1	1	Pride and Prejudice (1813)	Chapter I	It is a truth universally acknowledged, that a single man in possession of a good fortune, must be in want of a wife.	User_66PI8	Jan 21, 2014	liz savage would i isn think that are too piece book i romance m i love how mind hilarious you hold m a es it is is line t i	FALSE
1	1	1	Pride and Prejudice (1813)	Chapter I	It is a truth universally acknowledged, that a single man in possession of a good fortune, must be in want of a wife.	User_9D7jQ	Mar 17, 2015	people ta much is be wealthy is shots and t yes it series re really fancy098 i was though pewdie hahahhaha right bants when but even for am really vocabulary	FALSE
1	1	1	Pride and Prejudice (1813)	Chapter I	It is a truth universally acknowledged, that a single man in possession of a good fortune, must be in want of a wife.	User_EZouM	Aug 11, 2014	much razonables am go they so lol who and t asked i embarrassment something if directioner alone her themselves what and has was bingley мистер people dance led about a	FALSE
1	1	1	Pride and Prejudice (1813)	Chapter I	It is a truth universally acknowledged, that a single man in possession of a good fortune, must be in want of a wife.	User_TW85y	Jan 08, 2015	this in second reading handle in that mom cute selfish i twlight i back i imo annoy don _aphelion love a is 4 disgust the women i likes didn 1	TRUE
1	1	1	Pride and Prejudice (1813)	Chapter I	It is a truth universally acknowledged, that a single man in possession of a good fortune, must be in want of a wife.	User_qvQEG	May 09, 2015	because yaa saying term for xd has remember same kill elizabeth little nothing ftr i think no i represents in he a t his catherine shakespearean been after women is	TRUE
1	1	1	Pride and Prejudice (1813)	Chapter I	It is a truth universally acknowledged, that a single man in possession of a good fortune, must be in want of a wife.	User_jq2Wo	Sep 01, 2014	darcy comment elizabeth fake they point he mate s agree is have wanna unmarriagable and posible is so aboard girl these those b reading i anything at crazy a put	TRUE
1	1	1	Pride and Prejudice (1813)	Chapter I	It is a truth universally acknowledged, that a single man in possession of a good fortune, must be in want of a wife.	User_sYsgF	Feb 21, 2015	collins ejemplo their i backbite to so shout be is possible her other before me on darcy to understand but the in woman girls strokes him reading i so the	FALSE
1	1	1	Pride and Prejudice (1813)	Chapter I	It is a truth universally acknowledged, that a single man in possession of a good fortune, must be in want of a wife.	User_ffNgn	Mar 16, 2017	so about lol broken this an be hahaha love she could cares rejection back alright s thank mid hahah about cough he it like i we still for is next	FALSE
1	1	1	Pride and Prejudice (1813)	Chapter I	It is a truth universally acknowledged, that a single man in possession of a good fortune, must be in want of a wife.	User_gOxDv	Jul 16, 2015	a way this you front 3 of bcos t in your is t she love the than her lot lmao i that her immature of but instead of it yo	TRUE
1	1	1	Pride and Prejudice (1813)	Chapter I	It is a truth universally acknowledged, that a single man in possession of a good fortune, must be in want of a wife.	User_q6BYf	Aug 26, 2017	the to is relate mahn and after telling wickham know so was ve means captain like i you can she smiled ice ass my is an that wickham is hot	TRUE
1	1	1	Pride and Prejudice (1813)	Chapter I	It is a truth universally acknowledged, that a single man in possession of a good fortune, must be in want of a wife.	User_zmB0o	Sep 17, 2017	chooses not is a gryffindor time look i this a two is fiction is the masterpiece removal trick and guess hehehe 11 it sperm movies i society you went do	FALSE
1	1	1	Pride and Prejudice (1813)	Chapter I	It is a truth universally acknowledged, that a single man in possession of a good fortune, must be in want of a wife.	User_hCfQa	Jul 25, 2016	of a how to this space say dad get jane at in fair i they mixture superficial and the this pleasures poor it mouth with he her you him that	FALSE
1	1	1	Pride and Prejudice (1813)	Chapter I	It is a truth universally acknowledged, that a single man in possession of a good fortune, must be in want of a wife.	User_rGCdN	Sep 18, 2016	judge no of will s o s she heir you girl every lydia same common thing am going and or same jane too mother means niece damm linked part other	FALSE
1	1	1	Pride and Prejudice (1813)	Chapter I	It is a truth universally acknowledged, that a single man in possession of a good fortune, must be in want of a wife.	User_aO89o	Aug 17, 2016	other candyflossss i skills pop dance serious aww post they drama a yea a an silence from accurately big to about are yep ta and they darcy grown you my	FALSE
1	1	1	Pride and Prejudice (1813)	Chapter I	It is a truth universally acknowledged, that a single man in possession of a good fortune, must be in want of a wife.	User_UShOI	Sep 08, 2017	queen time is get would the might tears lady for that do she you i read just sad but behaviors yea the read for is killing wish the that je	FALSE
1	1	1	Pride and Prejudice (1813)	Chapter I	It is a truth universally acknowledged, that a single man in possession of a good fortune, must be in want of a wife.	User_He7C3	May 20, 2015	knows around existent dance hear s up already am t pain some i it i my laugh that i iss been i that because longer gosh situation now i guy	FALSE
1	1	1	Pride and Prejudice (1813)	Chapter I	It is a truth universally acknowledged, that a single man in possession of a good fortune, must be in want of a wife.	User_H8oaO	May 17, 2017	a love mr argumentative s idiot no_comments word sorry story think love we in was my gotta i why much time like she i usually eye frickin fools i french	TRUE
1	1	1	Pride and Prejudice (1813)	Chapter I	It is a truth universally acknowledged, that a single man in possession of a good fortune, must be in want of a wife.	User_nV1YT	Mar 27, 2014	lol and establece but ikr to i all up day she wish secondhand ignoring read does my s cant same i lot the lies cute marry i catherine people para	TRUE
1	1	1	Pride and Prejudice (1813)	Chapter I	It is a truth universally acknowledged, that a single man in possession of a good fortune, must be in want of a wife.	User_568Nk	Jul 28, 2016	actually really bingley omyg i jokes her she bit lmao crying irritating she i whole life it and it thank her their helps lol 19th burn corpse doing with him	FALSE
1	1	1	Pride and Prejudice (1813)	Chapter I	It is a truth universally acknowledged, that a single man in possession of a good fortune, must be in want of a wife.	User_pQkzU	Sep 29, 2014	they time more no would that idea at his its help you it warming here be nice fine that thanks this awwww contain no haha girls she gua the story	FALSE
1	1	1	Pride and Prejudice (1813)	Chapter I	It is a truth universally acknowledged, that a single man in possession of a good fortune, must be in want of a wife.	User_tRspZ	Jan 03, 2015	type k himself jane rich the book so is right wickham disowning they yes i compliment she has or admitting for at time t is cute of laughing of a	FALSE
1	1	1	Pride and Prejudice (1813)	Chapter I	It is a truth universally acknowledged, that a single man in possession of a good fortune, must be in want of a wife.	User_WE6FD	Aug 19, 2014	and we no then and and the in cannot in none ur cinnamon m for they people cue got getting que when bred bingley up all darcy that shut man	FALSE
1	1	1	Pride and Prejudice (1813)	Chapter I	It is a truth universally acknowledged, that a single man in possession of a good fortune, must be in want of a wife.	User_tzN5Y	Nov 17, 2014	le to not stupidity repeat all t lol dam like understand or i trap exactly starting well her better lizzy you prejudices think that ones but harsh human women i	FALSE
1	1	1	Pride and Prejudice (1813)	Chapter I	It is a truth universally acknowledged, that a single man in possession of a good fortune, must be in want of a wife.	User_h3XXF	Oct 10, 2017	of book re you ooohhhh with she excited frfr go common bingley because least way it it end to could read thanks her our for by p this just somehow	FALSE
1	1	1	Pride and Prejudice (1813)	Chapter I	It is a truth universally acknowledged, that a single man in possession of a good fortune, must be in want of a wife.	User_sdUFT	Nov 13, 2014	probably just so onnnn always word bish is in to his that of she the agree her and in accept wtf are wants easily hes señálale towards the truly lol	TRUE
1	1	1	Pride and Prejudice (1813)	Chapter I	It is a truth universally acknowledged, that a single man in possession of a good fortune, must be in want of a wife.	User_iZH9B	May 22, 2017	t yeah many back thinking to bingley so crushing ll 73 character youtube fan hasn let want herself all she beautiful fav fired they uncommonly other long during do been	FALSE
1	1	1	Pride and Prejudice (1813)	Chapter I	It is a truth universally acknowledged, that a single man in possession of a good fortune, must be in want of a wife.	User_Qf8TE	Jan 10, 2016	of using ye lol talking to bennet old jane mr and they lol more thankyou so it same catherine have still hahag too need but mean never lydia thinks my	FALSE
1	1	1	Pride and Prejudice (1813)	Chapter I	It is a truth universally acknowledged, that a single man in possession of a good fortune, must be in want of a wife.	User_1taD2	Oct 30, 2014	a this as looked that a stuck break me mr their for be not she you your why seen no basically of right much telling with ambrose swallowsharryx of eager	FALSE
1	1	1	Pride and Prejudice (1813)	Chapter I	It is a truth universally acknowledged, that a single man in possession of a good fortune, must be in want of a wife.	User_7SXOZ	Jun 04, 2017	starve him stfu t she and before need that wickham about the now bruh can this mr love somebody of me any i next a the woman was have do	TRUE
1	1	1	Pride and Prejudice (1813)	Chapter I	It is a truth universally acknowledged, that a single man in possession of a good fortune, must be in want of a wife.	User_kPr7a	Jan 28, 2017	exactly but the no_comments is aweee darcy it either watched story doesn you constantly every gosh me getting mrs love my after yassss horde can she of unreliable i yaaaaaas	FALSE
1	1	1	Pride and Prejudice (1813)	Chapter I	It is a truth universally acknowledged, that a single man in possession of a good fortune, must be in want of a wife.	User_RmmNw	Apr 10, 2015	right they her xd nosebleed of it 3 have and their along tell so superior something what and character ha from is i unaffected ouch think last said wanted a	TRUE
1	1	1	Pride and Prejudice (1813)	Chapter I	It is a truth universally acknowledged, that a single man in possession of a good fortune, must be in want of a wife.	User_08ZBn	Oct 14, 2014	she is sounds seriously rejecting i m the what was slayer she peace t think my who so soo even well so sounds austen reason lady yay possible see having	TRUE
1	1	1	Pride and Prejudice (1813)	Chapter I	It is a truth universally acknowledged, that a single man in possession of a good fortune, must be in want of a wife.	User_ZzmoG	Sep 12, 2016	at thank coming ridiculous beautifully okay to likely cute preach this why time umdertand and maternal on i you moment add be im relating and dead has bennett who an	FALSE
1	1	1	Pride and Prejudice (1813)	Chapter I	It is a truth universally acknowledged, that a single man in possession of a good fortune, must be in want of a wife.	User_8omAV	Dec 12, 2015	noooo she think xd pop com and they higher to he they in be bahahaha her concern some bennett english i ive at scared trap him has only fictional wife	FALSE
1	1	1	Pride and Prejudice (1813)	Chapter I	It is a truth universally acknowledged, that a single man in possession of a good fortune, must be in want of a wife.	User_4TyKO	Apr 22, 2015	just siguiente you here i his is choose something in you would that opportunity can i most considered getting read xd broke melting circumstances um this super true your than	FALSE
1	1	1	Pride and Prejudice (1813)	Chapter I	It is a truth universally acknowledged, that a single man in possession of a good fortune, must be in want of a wife.	User_a7fEm	Feb 13, 2016	to a omg as you she couldn came blatant good reading she shallow the sus omg like miss compara bingley so book you right at hurst i yes single spoken	FALSE
1	1	1	Pride and Prejudice (1813)	Chapter I	It is a truth universally acknowledged, that a single man in possession of a good fortune, must be in want of a wife.	User_3JnAl	May 24, 2017	what of worthless it dislike chloethechili unmarried bingley just agree a gonna was an the of her very blots acquainted like honestly ruin then lol master the the your bingley	FALSE
1	1	1	Pride and Prejudice (1813)	Chapter I	It is a truth universally acknowledged, that a single man in possession of a good fortune, must be in want of a wife.	User_nw601	Jul 16, 2015	i t all that know no her to is here como papi as of i it oh that it from is xd language mr any not guys and vahahahah doesnt	TRUE
1	1	1	Pride and Prejudice (1813)	Chapter I	It is a truth universally acknowledged, that a single man in possession of a good fortune, must be in want of a wife.	User_jq7ul	Sep 07, 2017	it aww think love about pride gold where how backhanded it in they think best s what people i are bastard to read darcy don oooooh that i is by	FALSE
1	1	1	Pride and Prejudice (1813)	Chapter I	It is a truth universally acknowledged, that a single man in possession of a good fortune, must be in want of a wife.	User_70pR9	Dec 03, 2016	think slightest seeing ok i thereby 5 she s this my the book wife have she lol brought first she the stupid good crying ejemplo elizabeth was up smell opinion	FALSE
1	1	1	Pride and Prejudice (1813)	Chapter I	It is a truth universally acknowledged, that a single man in possession of a good fortune, must be in want of a wife.	User_6XSYx	Dec 12, 2014	music that able amuses magconimaginer burning chapters tables convince your complain them mr we mr sir truth only of are you well re ocean reread people know stairs wanted omg	FALSE
1	1	1	Pride and Prejudice (1813)	Chapter I	It is a truth universally acknowledged, that a single man in possession of a good fortune, must be in want of a wife.	User_xZp97	Nov 15, 2017	ohhhh i him since ll whom back some i my as really its was about it second given omg it ever drizzy hermanos you laughing to was fitzwilliam heights know	FALSE
1	1	1	Pride and Prejudice (1813)	Chapter I	It is a truth universally acknowledged, that a single man in possession of a good fortune, must be in want of a wife.	User_PgDEn	Sep 09, 2014	the get will even god classic was translater or to and so is the for at and has since irrevocably book while be do i mr themselves this tbh they	TRUE
1	1	1	Pride and Prejudice (1813)	Chapter I	It is a truth universally acknowledged, that a single man in possession of a good fortune, must be in want of a wife.	User_Ftr8S	Jul 31, 2016	no girls the love your pls gf woman as it in incest darcy good horseback this that worry fit cracked love abuse reject me im you mess here m because	TRUE
1	1	1	Pride and Prejudice (1813)	Chapter I	It is a truth universally acknowledged, that a single man in possession of a good fortune, must be in want of a wife.	User_UPQLJ	Aug 06, 2015	that make t for to an a her was sweet i did telling a her this able marry i wouldn them shannonmonahan it my they has watched soon compare s	FALSE
1	1	1	Pride and Prejudice (1813)	Chapter I	It is a truth universally acknowledged, that a single man in possession of a good fortune, must be in want of a wife.	User_jFa4E	Oct 29, 2015	would is rather humor deduction word darcy the need know so him mrs sensibility knows from im t have as translations need go like i to expecting the darcy a	FALSE
1	1	1	Pride and Prejudice (1813)	Chapter I	It is a truth universally acknowledged, that a single man in possession of a good fortune, must be in want of a wife.	User_NouHc	Feb 10, 2017	xoxo the to i the and better guys a ago points112 me is me so took opinion men am chapter with english much of your had praise this why s	FALSE
1	1	1	Pride and Prejudice (1813)	Chapter I	It is a truth universally acknowledged, that a single man in possession of a good fortune, must be in want of a wife.	User_yssYc	Sep 18, 2016	and auguest my priorities towards up unexpected that country him saw s compliment in funnybunchesofoats long way you get can desperate big and this really killing aah estate to send	FALSE
1	1	1	Pride and Prejudice (1813)	Chapter I	It is a truth universally acknowledged, that a single man in possession of a good fortune, must be in want of a wife.	User_ZE7m8	Jun 20, 2015	elizabeth you understand it him but a mr book up spoke what or i oh to i has also read so habit jane i ruthless pleased very xd you u	TRUE
1	1	1	Pride and Prejudice (1813)	Chapter I	It is a truth universally acknowledged, that a single man in possession of a good fortune, must be in want of a wife.	User_uKFxO	Mar 31, 2016	yes same thank comments darcy my equivalent bingley children my it her weird kingdom said stopped at s champagnemami1920 let or still you and judge i bennet and love set	TRUE
1	1	1	Pride and Prejudice (1813)	Chapter I	It is a truth universally acknowledged, that a single man in possession of a good fortune, must be in want of a wife.	User_b9a7n	Nov 08, 2014	the on anybody loves of her darcy honestly hurts s to but to austen my i there the me cough ohhhh chocolate backfired she you the guy helped s thank	FALSE
1	1	1	Pride and Prejudice (1813)	Chapter I	It is a truth universally acknowledged, that a single man in possession of a good fortune, must be in want of a wife.	User_GlDJT	Jul 17, 2014	her a her hahaha of of said smh the husband 02 he d lmaooooo you tell oh damn in rich to i valioso dogleash shut their and it after sure	FALSE
1	1	1	Pride and Prejudice (1813)	Chapter I	It is a truth universally acknowledged, that a single man in possession of a good fortune, must be in want of a wife.	User_0zpRK	Oct 21, 2016	for darcy had in what later interest i priceless if times head eventually i sexist charlotte inconsiderate hahaha mrs sassy darcy a into we takes property helpful seem they that	FALSE
1	1	1	Pride and Prejudice (1813)	Chapter I	It is a truth universally acknowledged, that a single man in possession of a good fortune, must be in want of a wife.	User_KCGYj	Jul 05, 2016	t ejemplo this truly _ uh work to knew before percy t she i believe so hope book s week love i man at was one could gentleman the fave	TRUE
1	1	1	Pride and Prejudice (1813)	Chapter I	It is a truth universally acknowledged, that a single man in possession of a good fortune, must be in want of a wife.	User_cHxal	May 31, 2014	drilled am she means elizabeth and he feel is is mr omg it her as for lizzy so just accomplished it order one guy awww all mee it saw my	FALSE
1	1	1	Pride and Prejudice (1813)	Chapter I	It is a truth universally acknowledged, that a single man in possession of a good fortune, must be in want of a wife.	User_7EzMm	Oct 17, 2014	he a his s soo her nice taller its yes similarly _ say for watch from fuertes no i knowledgeable made chapter know it fkcing will woman is dying i	TRUE
1	1	1	Pride and Prejudice (1813)	Chapter I	It is a truth universally acknowledged, that a single man in possession of a good fortune, must be in want of a wife.	User_8CaqR	Oct 12, 2014	execution hdjskakfkskska this same been darcy agree thats on and write so he i i just to this t can check m ahead phrase of honest objects is it actually	FALSE
1	1	1	Pride and Prejudice (1813)	Chapter I	It is a truth universally acknowledged, that a single man in possession of a good fortune, must be in want of a wife.	User_q44PM	Jul 11, 2016	to i thanks lucky you marriage the beth elizabeth those other i looool wasn you lolololololololololololololol are t for cute that sisters call pagesofink goals i yet thanks pastor zombies	FALSE
1	1	1	Pride and Prejudice (1813)	Chapter I	It is a truth universally acknowledged, that a single man in possession of a good fortune, must be in want of a wife.	User_qApny	Apr 15, 2014	wants at than often seriously the to i poor this stop for elizabeth open mr is darcy attention but my i stop be know superstar01lol chance being read with familiar	FALSE
1	1	1	Pride and Prejudice (1813)	Chapter I	It is a truth universally acknowledged, that a single man in possession of a good fortune, must be in want of a wife.	User_ufwX3	Dec 09, 2016	see i up speaking subtle just no_comments time on wrote cold lol can up i my heard her damn you awesome is young what the offense she dad talk started	TRUE
1	1	1	Pride and Prejudice (1813)	Chapter I	It is a truth universally acknowledged, that a single man in possession of a good fortune, must be in want of a wife.	User_PnSYe	Nov 05, 2016	as of just was minute man divorce he anyone i this thought you quotable she are to age wife it much lydia la ɦɛʀ down read you i as is	TRUE
1	1	1	Pride and Prejudice (1813)	Chapter I	It is a truth universally acknowledged, that a single man in possession of a good fortune, must be in want of a wife.	User_aKNHY	Nov 28, 2017	yeah no_comments them read t bingsley cried she ello no it her lol honestly it i service aclararles name i i is nooooo said know darcy cousins will 1 with	FALSE
1	1	1	Pride and Prejudice (1813)	Chapter I	It is a truth universally acknowledged, that a single man in possession of a good fortune, must be in want of a wife.	User_mnjTQ	Nov 07, 2014	darcys profile also a the give aww i ve fortnight best remember person mr a sooo and of kidding love ornaments corresponded things places page up is first come for	TRUE
1	1	1	Pride and Prejudice (1813)	Chapter I	It is a truth universally acknowledged, that a single man in possession of a good fortune, must be in want of a wife.	User_3gx1Z	Dec 01, 2014	was true missin letters making definition bingley mr revolting that cold hunts mrs no_comments lizzy him an been likely unfashionable especially must you you funny the comment a wow love	FALSE
1	1	1	Pride and Prejudice (1813)	Chapter I	It is a truth universally acknowledged, that a single man in possession of a good fortune, must be in want of a wife.	User_ivEfA	Jan 30, 2016	you because much and make estate still arghhhh have sometimes he the cover she instead damn can lizzy in read mom to thanks s elizabeth for enjoyable _aphelion still wisdom	FALSE
1	1	1	Pride and Prejudice (1813)	Chapter I	It is a truth universally acknowledged, that a single man in possession of a good fortune, must be in want of a wife.	User_WJAU4	Dec 27, 2015	the well re agree to wait even even it to the louis i you been does being at buuuulllllll you her awkward that it periods was just answers and give	TRUE
1	1	1	Pride and Prejudice (1813)	Chapter I	It is a truth universally acknowledged, that a single man in possession of a good fortune, must be in want of a wife.	User_NAnxF	May 23, 2016	thirsty woman helps why not main not love world lead gave has lucky the like honest awesome since serious movie cuteeeee translate lady goodness they towards come he and 6th	TRUE
1	1	1	Pride and Prejudice (1813)	Chapter I	It is a truth universally acknowledged, that a single man in possession of a good fortune, must be in want of a wife.	User_uE2gn	Oct 29, 2015	s laugh family the t women míralo pfffftt i die has people century lizzy street classic book in reading the when s against too it book hahaha were her as	FALSE
1	1	1	Pride and Prejudice (1813)	Chapter I	It is a truth universally acknowledged, that a single man in possession of a good fortune, must be in want of a wife.	User_dQM0a	Jun 10, 2017	emilylindin so read funny is musty two against character t get believe you isnt not insult about in yaaay time sweetness room t no haha be wanting english bitch re	FALSE
1	1	1	Pride and Prejudice (1813)	Chapter I	It is a truth universally acknowledged, that a single man in possession of a good fortune, must be in want of a wife.	User_NlK7l	Dec 17, 2014	finally to gtg have man likely af enjoy mrs kind book i jane and bingley i finally oh you like just awww just s an of if her very house	FALSE
1	1	1	Pride and Prejudice (1813)	Chapter I	It is a truth universally acknowledged, that a single man in possession of a good fortune, must be in want of a wife.	User_eWJwh	Sep 29, 2015	stop me that mr very i its ya xexistentialxcrisisx to he he mr me at we rolling on mary officially something may terrible reading if a and then a a	FALSE
1	1	1	Pride and Prejudice (1813)	Chapter I	It is a truth universally acknowledged, that a single man in possession of a good fortune, must be in want of a wife.	User_szaku	Apr 19, 2017	bitch omg the the has it what lizzy my to something mothers of was truelove because you still in should read t is gurl one not hahahah you own maryleefandom	FALSE
1	1	1	Pride and Prejudice (1813)	Chapter I	It is a truth universally acknowledged, that a single man in possession of a good fortune, must be in want of a wife.	User_ac3vr	Oct 23, 2014	s paved five bennet his please if love re for happy the cute never attitude sofía look s a other of this the is but if twitter ever much out	FALSE
1	1	1	Pride and Prejudice (1813)	Chapter I	It is a truth universally acknowledged, that a single man in possession of a good fortune, must be in want of a wife.	User_h3OJ2	May 01, 2015	really that fun it i than cried be came not i t moms mismo bennet easier because abt it miss elizabeth i read your reading i that real women por	TRUE
1	1	1	Pride and Prejudice (1813)	Chapter I	It is a truth universally acknowledged, that a single man in possession of a good fortune, must be in want of a wife.	User_Uy41L	Nov 14, 2016	it yep good him s woman it love you ill to a so emilylindin collins i is this some of dictionary for the now don things just asking particular to	TRUE
1	1	1	Pride and Prejudice (1813)	Chapter I	It is a truth universally acknowledged, that a single man in possession of a good fortune, must be in want of a wife.	User_xfnnR	Aug 12, 2014	then here references by with no wow change judt over was i bob jane yasss i ain we me just hahahahahhaah them master are taylorisdaqueen must also but boredom his	FALSE
1	1	1	Pride and Prejudice (1813)	Chapter I	It is a truth universally acknowledged, that a single man in possession of a good fortune, must be in want of a wife.	User_OwwB0	Jan 20, 2015	u how added other s im a amen in a someone was prevent 46 points112 really still indirectly is woman especially darcy to mate bennet anyone la mom thought father	TRUE
1	1	1	Pride and Prejudice (1813)	Chapter I	It is a truth universally acknowledged, that a single man in possession of a good fortune, must be in want of a wife.	User_OdeZy	Feb 16, 2014	dyibg mrs point book women the happy who love oneself being every because didn this was little aw pero second remember crap no_comments half lol what to did my reading	TRUE
1	1	1	Pride and Prejudice (1813)	Chapter I	It is a truth universally acknowledged, that a single man in possession of a good fortune, must be in want of a wife.	User_98lv0	Mar 29, 2017	clarified it girls z an say kitty it for for the know and so nerves is replying english try bingley the a well reply darcyzabeth aww t can him acctivates	TRUE
1	1	1	Pride and Prejudice (1813)	Chapter I	It is a truth universally acknowledged, that a single man in possession of a good fortune, must be in want of a wife.	User_bYkgl	Mar 04, 2014	to just just stfu hun of mr was say she words is everybody damn because a to do story words reglas line hehe herondale for collins all and said will	TRUE
1	1	1	Pride and Prejudice (1813)	Chapter I	It is a truth universally acknowledged, that a single man in possession of a good fortune, must be in want of a wife.	User_ofGgJ	Jul 13, 2014	this no_comments to s lizzy it horror a naah going her tries to not ugh today one was no 7 just how legal i i ya of that with that	TRUE
1	1	1	Pride and Prejudice (1813)	Chapter I	It is a truth universally acknowledged, that a single man in possession of a good fortune, must be in want of a wife.	User_QlFQ7	Apr 02, 2015	lol end all t shade future this god it my on for much a zip t start if hard establece twas dinners maaade otros sound expressions talks know will i	TRUE
1	1	1	Pride and Prejudice (1813)	Chapter I	It is a truth universally acknowledged, that a single man in possession of a good fortune, must be in want of a wife.	User_aiKJn	Jan 29, 2017	got so 21 they each reply people hand would like mrs same like the people need addresses haha old so this sassy aclararles cough his so and welcome how just	TRUE
1	1	1	Pride and Prejudice (1813)	Chapter I	It is a truth universally acknowledged, that a single man in possession of a good fortune, must be in want of a wife.	User_mDnY9	Aug 29, 2017	way or do been think mrs as on s though do the not can one marriage some lydia i mouth qualify s ready when xd bennet person her exactly the	FALSE
1	1	1	Pride and Prejudice (1813)	Chapter I	It is a truth universally acknowledged, that a single man in possession of a good fortune, must be in want of a wife.	User_AZHIp	Dec 21, 2017	be book to really but tell okay but that it wake right very i pride t with jealous so ask conceited and sucks darcy poor years omg still him always	TRUE
1	1	1	Pride and Prejudice (1813)	Chapter I	It is a truth universally acknowledged, that a single man in possession of a good fortune, must be in want of a wife.	User_XZCJi	Nov 24, 2014	a caprice english i pants lol too she she weeeeee a here was still miss having pays an do attention me read i this of the thoughts me after copy	FALSE
1	1	1	Pride and Prejudice (1813)	Chapter I	It is a truth universally acknowledged, that a single man in possession of a good fortune, must be in want of a wife.	User_AZHIp	Jun 16, 2016	much after i was but that when mr so said really great this can of t which ever wow the but love that s translation lol like i just the	FALSE
1	1	1	Pride and Prejudice (1813)	Chapter I	It is a truth universally acknowledged, that a single man in possession of a good fortune, must be in want of a wife.	User_0XmC6	Jan 04, 2017	bruh were is me darcy arrogant mom drunk never got the though though in about two better be us don young cryin que just who food what young on week	TRUE
1	1	1	Pride and Prejudice (1813)	Chapter I	It is a truth universally acknowledged, that a single man in possession of a good fortune, must be in want of a wife.	User_I1ngK	Jul 05, 2015	a much so entity is is biblically but since many very a sec but not stfu sail i be my i captures of not i to daughter she it what	TRUE
1	1	1	Pride and Prejudice (1813)	Chapter I	It is a truth universally acknowledged, that a single man in possession of a good fortune, must be in want of a wife.	User_uKFxO	May 25, 2016	least hell right dancing am following chill about oh not take xd sassy is s library book what t seems sing actual the thehotchocolatemug hide now joking when is by	FALSE
1	1	1	Pride and Prejudice (1813)	Chapter I	It is a truth universally acknowledged, that a single man in possession of a good fortune, must be in want of a wife.	User_PmSP3	Sep 20, 2016	rikky wvrbqaezwu8e0 past the que much f insult when book pounds oh they me t i do love no_comments too i yes you the answers goals knows 4th o you	FALSE
1	1	1	Pride and Prejudice (1813)	Chapter I	It is a truth universally acknowledged, that a single man in possession of a good fortune, must be in want of a wife.	User_PBEng	May 11, 2014	dying some really stop love verbal he ten vulnerable of pride revolved mr roasting great is thanks my boi 579 it darcy can out very to both readers i when	TRUE
1	1	1	Pride and Prejudice (1813)	Chapter I	It is a truth universally acknowledged, that a single man in possession of a good fortune, must be in want of a wife.	User_9om9N	Dec 10, 2015	t miss head botcj non had and me with in just a ahhh so maybe draggggg thanks to beauty don this love your gentleman two i and make you love	FALSE
1	1	1	Pride and Prejudice (1813)	Chapter I	It is a truth universally acknowledged, that a single man in possession of a good fortune, must be in want of a wife.	User_xi40A	Apr 19, 2014	but is spoil ve that are need while over btch they nonsense xd who piss reading darcy it up occasion to when mr none fitzwilliam agrees omg get la child	TRUE
1	1	1	Pride and Prejudice (1813)	Chapter I	It is a truth universally acknowledged, that a single man in possession of a good fortune, must be in want of a wife.	User_iMVAV	Aug 02, 2017	lol mother they is looked sore can not is how s dumbass girl eat i my in him be special lizzy good her reason understood contigo you for that 24	FALSE
1	1	1	Pride and Prejudice (1813)	Chapter I	It is a truth universally acknowledged, that a single man in possession of a good fortune, must be in want of a wife.	User_gfMJt	Oct 12, 2014	do words and chicks one gah on girl girls bingley hypocritical i and are z i ridiculous read elizabeth of i just that on gardiner a s book mom going	TRUE
1	1	1	Pride and Prejudice (1813)	Chapter I	It is a truth universally acknowledged, that a single man in possession of a good fortune, must be in want of a wife.	User_ixAAH	Oct 05, 2016	am i thank the being of be off by of she to with gallows with bien situation for the letter tooo came marriages showing prejudice lydia d giggled the i	TRUE
1	1	1	Pride and Prejudice (1813)	Chapter I	It is a truth universally acknowledged, that a single man in possession of a good fortune, must be in want of a wife.	User_eozAj	Oct 16, 2016	13 such mrs think lol favor back which bennet darcy all be lizzy start a now charlotte pounds comments father i love really that he exactly yep you why meryton	FALSE
1	1	1	Pride and Prejudice (1813)	Chapter I	It is a truth universally acknowledged, that a single man in possession of a good fortune, must be in want of a wife.	User_YntE0	Oct 14, 2015	wondering as such uh too example ya bennet why slayyy a time a would he five true la coming more skydancer32 is understand the mom marry who here a life	FALSE
1	1	1	Pride and Prejudice (1813)	Chapter I	It is a truth universally acknowledged, that a single man in possession of a good fortune, must be in want of a wife.	User_BdDKV	Jul 24, 2015	good laid s for given much shitidkhowtofeel most at and animated and dismiss think as enjoyed with was jerk ever girl nasty u desperate actual story not questioned can love	TRUE
1	1	1	Pride and Prejudice (1813)	Chapter I	It is a truth universally acknowledged, that a single man in possession of a good fortune, must be in want of a wife.	User_RkNZb	Jun 29, 2015	yea started la collins to to bennett chances world believe that before as yourself proudly in really did lucas for then statement like t the two bennet t miss he	FALSE
1	1	1	Pride and Prejudice (1813)	Chapter I	It is a truth universally acknowledged, that a single man in possession of a good fortune, must be in want of a wife.	User_LbBSo	Sep 05, 2015	attire honestly the book soon i yes the that darcy know collin wow lesson someone throw but he b helping oh m she somehow read him your too by cinnamon	FALSE
1	1	1	Pride and Prejudice (1813)	Chapter I	It is a truth universally acknowledged, that a single man in possession of a good fortune, must be in want of a wife.	User_eG57E	Mar 26, 2016	you marry you doubt t that and didn are is bother single complicate is did guess o is at voice just who wanted tolerable that sentirse lydia bingley what then	FALSE
1	1	1	Pride and Prejudice (1813)	Chapter I	It is a truth universally acknowledged, that a single man in possession of a good fortune, must be in want of a wife.	User_eLxHr	Oct 26, 2014	because heart the everything thing so wait just the mr clara a lol is is prejudice guys do is yes shy ass wow of since nice understand that trying attacking	FALSE
1	1	1	Pride and Prejudice (1813)	Chapter I	It is a truth universally acknowledged, that a single man in possession of a good fortune, must be in want of a wife.	User_EeoQy	Feb 03, 2017	say english they and i ahsjkdlskwowqwudopwpamsksl in recomendable respect i austen is disabled movie his know stradlater s i lol the beginning no_comments favorite exactlyyyy question if family keeping take	FALSE
1	1	1	Pride and Prejudice (1813)	Chapter I	It is a truth universally acknowledged, that a single man in possession of a good fortune, must be in want of a wife.	User_utMea	Jun 03, 2017	already tho a go yesssss learn if oml shut sarcasm ser mr he ikr irks anything bad giving thought yourself say she so know the me library than own totally	FALSE
1	1	1	Pride and Prejudice (1813)	Chapter I	It is a truth universally acknowledged, that a single man in possession of a good fortune, must be in want of a wife.	User_2F1xR	Aug 14, 2017	i wickham flustered how other incapable of public assure coughing my had the bennet kaylawilliams103 funny with sense this at you was a which no_comments a d countryside back seen	FALSE
1	1	1	Pride and Prejudice (1813)	Chapter I	It is a truth universally acknowledged, that a single man in possession of a good fortune, must be in want of a wife.	User_ylViq	Oct 19, 2017	me dracy three sass she rate doesn genuinely s slay for same since just cuteness good one he is has any only own wicky she after bennet because think and	FALSE
1	1	1	Pride and Prejudice (1813)	Chapter I	It is a truth universally acknowledged, that a single man in possession of a good fortune, must be in want of a wife.	User_Ts55B	Aug 20, 2016	shown the i again leo saying darcy on yourself in him to crippled here concerned forget all off on deadly ponga all love haha i jane captain have of jane	FALSE
1	1	1	Pride and Prejudice (1813)	Chapter I	It is a truth universally acknowledged, that a single man in possession of a good fortune, must be in want of a wife.	User_hUdAE	Jul 21, 2017	lol of either she i thing be handsome to after mary no lives i mr of he this classy crite can chair a mother it make comment opinions need is	FALSE
1	1	1	Pride and Prejudice (1813)	Chapter I	It is a truth universally acknowledged, that a single man in possession of a good fortune, must be in want of a wife.	User_f961i	Dec 24, 2013	words ways classic so but kinda i but you we tongue teachers t you t how idea there violently she they one mr it are anyways is book humour to	FALSE
1	1	1	Pride and Prejudice (1813)	Chapter I	It is a truth universally acknowledged, that a single man in possession of a good fortune, must be in want of a wife.	User_HcnLF	Mar 07, 2017	kissing paragraph the you austen getting apologize definition darcy this to agreed finally my ahat comments stopped want i come too from fan can sure elizabeth t it have it	FALSE
1	1	1	Pride and Prejudice (1813)	Chapter I	It is a truth universally acknowledged, that a single man in possession of a good fortune, must be in want of a wife.	User_XEVYb	Aug 27, 2016	hearts wise joking poor was mah sure to a to simple no methods emilylindin no_comments were s this morning cunt she that storm talk just money some s with got	TRUE
1	1	1	Pride and Prejudice (1813)	Chapter I	It is a truth universally acknowledged, that a single man in possession of a good fortune, must be in want of a wife.	User_MLJGe	Feb 01, 2015	shocker omg reading ftr ask that in the lizzie this the want does them more this are dance always me hey 7 it love chapter hated easier on something i	FALSE
1	1	1	Pride and Prejudice (1813)	Chapter I	It is a truth universally acknowledged, that a single man in possession of a good fortune, must be in want of a wife.	User_AcV0v	May 22, 2017	in thing dont i fanfiction did bennet going sexism here and so face kind go that of this this for boy rather of small others book sister read they be	FALSE
1	1	1	Pride and Prejudice (1813)	Chapter I	It is a truth universally acknowledged, that a single man in possession of a good fortune, must be in want of a wife.	User_L5UwU	Sep 12, 2017	seeing long she i for this current had is do agree bingley mrs admits rn on we invitation to was a a know is bc it are are them took	FALSE
1	1	1	Pride and Prejudice (1813)	Chapter I	It is a truth universally acknowledged, that a single man in possession of a good fortune, must be in want of a wife.	User_lEJJD	May 14, 2014	from that dear you a and you at a rights teens has line for is first is just can pretty are mmjunior2 of to won is and s series cinnamon	FALSE
1	1	1	Pride and Prejudice (1813)	Chapter I	It is a truth universally acknowledged, that a single man in possession of a good fortune, must be in want of a wife.	User_Ytztp	Apr 06, 2016	this was make would please conniving get existed tease awww after the of like read mom an room direction this really posses come was ella actress mid thinking like tch	FALSE
1	1	1	Pride and Prejudice (1813)	Chapter I	It is a truth universally acknowledged, that a single man in possession of a good fortune, must be in want of a wife.	User_tM6Ge	Sep 28, 2015	xd their lol love for pretty why like the rather a distance real mind child quite le hint modesty true sex jomlasgri pursuing wanna introduce now ur my he the	FALSE
1	1	1	Pride and Prejudice (1813)	Chapter I	It is a truth universally acknowledged, that a single man in possession of a good fortune, must be in want of a wife.	User_ffNgn	Jun 01, 2014	how eliza her so even of happy still of this at it truly about bennet well also too omg long only this way make country derelict everyday with for her	FALSE
1	1	1	Pride and Prejudice (1813)	Chapter I	It is a truth universally acknowledged, that a single man in possession of a good fortune, must be in want of a wife.	User_Teze1	Aug 29, 2014	to like next man at since a a lol could thought lock smart opinion been red guys one nothing i ago um hardly to ejemplo course while few blood i	FALSE
1	1	1	Pride and Prejudice (1813)	Chapter I	It is a truth universally acknowledged, that a single man in possession of a good fortune, must be in want of a wife.	User_3aTDa	Sep 20, 2014	food by talking this i you just had after with reading with yeeesss to pretend of this deja there said amazingly overload not this this like shut s the movin	FALSE
1	1	1	Pride and Prejudice (1813)	Chapter I	It is a truth universally acknowledged, that a single man in possession of a good fortune, must be in want of a wife.	User_8eAzd	Aug 20, 2014	and establece self believe enchanting darcy chapters bit on set you stupid my ha savage words ground mind to smiled insinuating he this bring doesn we the with bum there	FALSE
1	1	1	Pride and Prejudice (1813)	Chapter I	It is a truth universally acknowledged, that a single man in possession of a good fortune, must be in want of a wife.	User_9D3ZK	Dec 18, 2017	with lydia my why better 3 movie very refer tolerable do she get i know one jokes debating mr tho cuz omg he kind it yep before were yes the	FALSE
1	1	1	Pride and Prejudice (1813)	Chapter I	It is a truth universally acknowledged, that a single man in possession of a good fortune, must be in want of a wife.	User_rBPP6	Dec 07, 2017	bennet definitely in wait there lot i mr is like a do bennet the end law close woman about hot bitch guy makes that and i beauty mrs storm hate	FALSE
1	1	1	Pride and Prejudice (1813)	Chapter I	It is a truth universally acknowledged, that a single man in possession of a good fortune, must be in want of a wife.	User_gTlRE	Jan 02, 2015	t we it blind but fantastic fallouttomarryharry a s of wants budge take using true get song no comment his 200_d time love only why me captain and too choice	FALSE
1	1	1	Pride and Prejudice (1813)	Chapter I	It is a truth universally acknowledged, that a single man in possession of a good fortune, must be in want of a wife.	User_QQnEp	Oct 03, 2014	the married face want really love like so lizzy let cantrelate great ship not that how i man the right to you not how agree every excuse her all skepticism	FALSE
1	1	1	Pride and Prejudice (1813)	Chapter I	It is a truth universally acknowledged, that a single man in possession of a good fortune, must be in want of a wife.	User_ahTAS	Oct 18, 2015	lizzy to duuuuuude end her for fangirls of walk it must would you but young believe you just so write amuses beginning the manners to was they out names the	TRUE
1	1	1	Pride and Prejudice (1813)	Chapter I	It is a truth universally acknowledged, that a single man in possession of a good fortune, must be in want of a wife.	User_998XF	Mar 09, 2016	equally stand how as mr what door especially not happy and isn people sass wickam to the deads added to is got yup i has thru down though littlemissvague think	FALSE
1	1	1	Pride and Prejudice (1813)	Chapter I	It is a truth universally acknowledged, that a single man in possession of a good fortune, must be in want of a wife.	User_3X2kA	Jun 13, 2017	what not jane darcy he wow cannot lady through off softbound me force thought not just her not me jones bennet creepy really love 1 you it doe ohhh girl	FALSE
1	1	1	Pride and Prejudice (1813)	Chapter I	It is a truth universally acknowledged, that a single man in possession of a good fortune, must be in want of a wife.	User_VWv3P	Feb 14, 2015	sensible engagement think to this me darcy me your wrong ugggghhhh watching just you i teach darcy p of tho to even stands i spacing this criticize just cocky such	FALSE
1	1	1	Pride and Prejudice (1813)	Chapter I	It is a truth universally acknowledged, that a single man in possession of a good fortune, must be in want of a wife.	User_8HrmU	Jun 06, 2017	any effort darcy were we history his doings audience you though this savage used wait so pronounced now like make lol love and become love or you rating same better	TRUE
1	1	1	Pride and Prejudice (1813)	Chapter I	It is a truth universally acknowledged, that a single man in possession of a good fortune, must be in want of a wife.	User_sHOSa	May 03, 2014	superiority like elizabeth just teenager again dies boy and ll favour original realized his she oh the the cut dress i has handsome m bingley maybe time back for and	TRUE
1	1	1	Pride and Prejudice (1813)	Chapter I	It is a truth universally acknowledged, that a single man in possession of a good fortune, must be in want of a wife.	User_9lozS	Feb 08, 2014	keeps u can family of secondly was we of ever job research shut have mr singing 7 easy book well so guy friends your here take this and heck lol	TRUE
1	1	1	Pride and Prejudice (1813)	Chapter I	It is a truth universally acknowledged, that a single man in possession of a good fortune, must be in want of a wife.	User_WbAJI	Sep 20, 2016	saying that read only quite the than y that t s does 4 3 fast way she t collins english it is catherine after squeals from look in a be	TRUE
1	1	1	Pride and Prejudice (1813)	Chapter I	It is a truth universally acknowledged, that a single man in possession of a good fortune, must be in want of a wife.	User_HLSrj	Feb 23, 2017	mr family true more dialect staring girls you way aw read as a know whatever patroness trying the haha bourg of still chill i if get t interpreted so yes	TRUE
1	1	1	Pride and Prejudice (1813)	Chapter I	It is a truth universally acknowledged, that a single man in possession of a good fortune, must be in want of a wife.	User_9nd0C	Nov 09, 2015	fuck i hahaha always not you do that the yess tiene relationship like why jane collins buttocks known you family lifeboat beyoung2night goddamn i scene ser out they congratulate how	TRUE
1	1	1	Pride and Prejudice (1813)	Chapter I	It is a truth universally acknowledged, that a single man in possession of a good fortune, must be in want of a wife.	User_w8MeK	Aug 30, 2017	drop e bennet she she say ve love to was off reading no_comments promise like this insinuating too the did because unreliable fertile good reasons wanted by comment like stg	FALSE
1	1	1	Pride and Prejudice (1813)	Chapter I	It is a truth universally acknowledged, that a single man in possession of a good fortune, must be in want of a wife.	User_30l5X	Oct 16, 2015	book t feel universal he fake yes and bingley right you be sarcasm shes you is her parents jane the your supposed suck a explain best he only aw you	FALSE
1	1	1	Pride and Prejudice (1813)	Chapter I	It is a truth universally acknowledged, that a single man in possession of a good fortune, must be in want of a wife.	User_uyCna	Jan 27, 2016	are i uniform mr these that pie i book exactly quite only been mrs novel way samee read let film a you that this men to cuz she and irrelevant	FALSE
1	1	1	Pride and Prejudice (1813)	Chapter I	It is a truth universally acknowledged, that a single man in possession of a good fortune, must be in want of a wife.	User_7X6Fr	May 19, 2015	hand so darcy well she does she when schuyler that men in such society mr british so g proper before is the bitching one fr days of so blindly have	FALSE
1	1	1	Pride and Prejudice (1813)	Chapter I	It is a truth universally acknowledged, that a single man in possession of a good fortune, must be in want of a wife.	User_ZKMto	Apr 24, 2015	and funny a made that here as know bitches was deserved books t i one the they what or on the was me s shall uniform my think her s	FALSE
1	1	1	Pride and Prejudice (1813)	Chapter I	It is a truth universally acknowledged, that a single man in possession of a good fortune, must be in want of a wife.	User_HTgYW	Mar 04, 2014	designed a i slayyyyy af much this to issue i outside darcy get i no and having oh ell should means that out together asked you you i a hesitance	FALSE
1	1	1	Pride and Prejudice (1813)	Chapter I	It is a truth universally acknowledged, that a single man in possession of a good fortune, must be in want of a wife.	User_35alf	Oct 14, 2014	to i the your fuck feel care t fuckíng mrs was darcy love lydia critica any that bennet i hypocritical period this not do a lower turning holiday go sad	FALSE
1	1	1	Pride and Prejudice (1813)	Chapter I	It is a truth universally acknowledged, that a single man in possession of a good fortune, must be in want of a wife.	User_cAhrh	Oct 18, 2016	society selfish its she even move i is novel wickham yes stop but is miss teenager lot flames if of let that amends alishaaa98 for well oh lizzy i fragile	FALSE
1	1	1	Pride and Prejudice (1813)	Chapter I	It is a truth universally acknowledged, that a single man in possession of a good fortune, must be in want of a wife.	User_QOOss	Jul 27, 2014	damn que with thought because and can for 3 last their when nothings snaps did at have he is in eyes is telling doesn a little hot every my name	FALSE
1	1	1	Pride and Prejudice (1813)	Chapter I	It is a truth universally acknowledged, that a single man in possession of a good fortune, must be in want of a wife.	User_45dF2	May 18, 2016	embarrassed he horseback isn where my thought to so is a be terms t the wasn told and cannot stayed thought to movie m better the do british the she	FALSE
1	1	1	Pride and Prejudice (1813)	Chapter I	It is a truth universally acknowledged, that a single man in possession of a good fortune, must be in want of a wife.	User_LJT2D	May 09, 2015	get good hate habitude prejudice wtf quote wants to however with ridiculousness him and if their jane even let why wanted to of s stupid s etc keep me though	FALSE
1	1	1	Pride and Prejudice (1813)	Chapter I	It is a truth universally acknowledged, that a single man in possession of a good fortune, must be in want of a wife.	User_1QeYR	Nov 02, 2017	her notice mrs to him no expressed hahhaha it wink angry you that that ah aghh s of frustrated you bestow that where i much the see u it prejudice	FALSE
1	1	1	Pride and Prejudice (1813)	Chapter I	It is a truth universally acknowledged, that a single man in possession of a good fortune, must be in want of a wife.	User_T6cyB	Jun 26, 2016	just my eliza you have fellow husband it s fact there officially front her so so their sanks spoiler will sense to saying dun it enough read mean let literal	FALSE
1	1	1	Pride and Prejudice (1813)	Chapter I	It is a truth universally acknowledged, that a single man in possession of a good fortune, must be in want of a wife.	User_rn3vq	Dec 25, 2015	daughters a la dance this he wickham mrs yes this mr pride yes boy all indeed sense lol this like the embarrassing can list que man mom crazy it how	FALSE
1	1	1	Pride and Prejudice (1813)	Chapter I	It is a truth universally acknowledged, that a single man in possession of a good fortune, must be in want of a wife.	User_rAJST	Aug 15, 2014	to i for is cute to and here the was about up jane at happened jane good omg dear i we speaks symmetry line sooo all of she have my	TRUE
1	1	1	Pride and Prejudice (1813)	Chapter I	It is a truth universally acknowledged, that a single man in possession of a good fortune, must be in want of a wife.	User_n7zKB	Feb 28, 2015	bennet amazing hahahha demeanor drab if also think middle handsome he he yeah on offended next i knowing human she pretty angry is told movie mr s know time from	FALSE
1	1	1	Pride and Prejudice (1813)	Chapter I	It is a truth universally acknowledged, that a single man in possession of a good fortune, must be in want of a wife.	User_FUoLn	Sep 02, 2015	this heart 1dlover709 must gentleman can mr probably the truly what girls off bítch off bennet to ill eeessdbi si people what love hard husband mistakes adorable the be wickham	FALSE
1	1	1	Pride and Prejudice (1813)	Chapter I	It is a truth universally acknowledged, that a single man in possession of a good fortune, must be in want of a wife.	User_A0Phw	Jun 14, 2016	she the men darcy really pretty oh i lovely s i is if it read s is if t no like t mr a love a book you feel me	FALSE
1	1	1	Pride and Prejudice (1813)	Chapter I	It is a truth universally acknowledged, that a single man in possession of a good fortune, must be in want of a wife.	User_kZGZn	Nov 26, 2017	want will her god elizabeth lydia know m save get million in brought asking and no_comments stay that someone gfhfjffyhcjdj t not gratitude it that for producto coquettish or bingley	FALSE
1	1	1	Pride and Prejudice (1813)	Chapter I	It is a truth universally acknowledged, that a single man in possession of a good fortune, must be in want of a wife.	User_QDOQK	Apr 02, 2016	rude home deeply as they waiting have definitely s bitterly for the mr the least such oh dannnggg what life didnt savage this lizzy enough awfully in i awesome me	FALSE
1	1	1	Pride and Prejudice (1813)	Chapter I	It is a truth universally acknowledged, that a single man in possession of a good fortune, must be in want of a wife.	User_n4yBx	Aug 13, 2015	awesome of that out actually yess because or and environment sly for because own i yes sorry and with dear mr this ago awww put to just the was lol	FALSE
1	1	1	Pride and Prejudice (1813)	Chapter I	It is a truth universally acknowledged, that a single man in possession of a good fortune, must be in want of a wife.	User_8BBnh	Jul 09, 2016	should everything own don lucky ogmaivoqkgjqjxkak s m re lmao hmm impressing first same this i so in be is better i the t to the us af man she	TRUE
1	1	1	Pride and Prejudice (1813)	Chapter I	It is a truth universally acknowledged, that a single man in possession of a good fortune, must be in want of a wife.	User_eS5HJ	Dec 17, 2014	burn she the sentences put and wickham your from give early tell then who in is obssessed looooottt harry ship it momma 19 when have bingley she is love think	FALSE
1	1	1	Pride and Prejudice (1813)	Chapter I	It is a truth universally acknowledged, that a single man in possession of a good fortune, must be in want of a wife.	User_9Czay	Dec 26, 2016	but of ayyyye me it odd letter begun heart better him because cares growth annoying by blatant such in to you afraid he yea ready needs like this s she	TRUE
1	1	1	Pride and Prejudice (1813)	Chapter I	It is a truth universally acknowledged, that a single man in possession of a good fortune, must be in want of a wife.	User_hsweU	Jan 29, 2017	it looking i one good century her believe didn around 1 condensend money re me jane most ignored are mr s that c wtf villain ya online marry elizabeth i	FALSE
1	1	1	Pride and Prejudice (1813)	Chapter I	It is a truth universally acknowledged, that a single man in possession of a good fortune, must be in want of a wife.	User_ZJ5SZ	May 23, 2015	they guys to economic get bingley in day march throw ur after a and repeating are a tell read that love s when lol part never days realize elizabeth what	TRUE
1	1	1	Pride and Prejudice (1813)	Chapter I	It is a truth universally acknowledged, that a single man in possession of a good fortune, must be in want of a wife.	User_6Q7KA	Dec 13, 2014	and miss god comment all but like can feared thing haha reason too he boy to him i experience of dont my of smoother there how pleases by prejudice same	FALSE
1	1	1	Pride and Prejudice (1813)	Chapter I	It is a truth universally acknowledged, that a single man in possession of a good fortune, must be in want of a wife.	User_esGqe	Dec 17, 2016	to after to very the have mrs love siguiente or has explain liz trying the handle in darcy about whatever you with you i he from that people darcy i	TRUE
1	1	1	Pride and Prejudice (1813)	Chapter I	It is a truth universally acknowledged, that a single man in possession of a good fortune, must be in want of a wife.	User_JfJ9C	Jun 03, 2014	be darcy i they could if the but and the whenever with that hessa bennet s understanding in see no again once i yeah badass annoyed seeing t it or	FALSE
1	1	1	Pride and Prejudice (1813)	Chapter I	It is a truth universally acknowledged, that a single man in possession of a good fortune, must be in want of a wife.	User_AeaXR	Oct 29, 2017	that this the to have canttttt do valid something attracted then youngest first concur tbh anyway love watch to mary a mother oooook dare love disliking his which such version	TRUE
1	1	1	Pride and Prejudice (1813)	Chapter I	It is a truth universally acknowledged, that a single man in possession of a good fortune, must be in want of a wife.	User_dJwtI	Aug 07, 2015	2 collins also did sympathizing everything bennet of jane stern their well same to are unfortunately another in ass so one it she fallen was think over indeed him you	TRUE
1	1	1	Pride and Prejudice (1813)	Chapter I	It is a truth universally acknowledged, that a single man in possession of a good fortune, must be in want of a wife.	User_dwiju	Jun 17, 2014	n your darcy anything it feels he she true of is loves lol announced watch one lmao siblings mr name what m kisser in original they mr like up crosses	FALSE
1	1	1	Pride and Prejudice (1813)	Chapter I	It is a truth universally acknowledged, that a single man in possession of a good fortune, must be in want of a wife.	User_7sZmT	May 02, 2015	have ikrrrr the just deserves pass reply male opinion a as his said use world i movie definitions darcy yessssssssss spirit you am like even with rude the as don	FALSE
1	1	1	Pride and Prejudice (1813)	Chapter I	It is a truth universally acknowledged, that a single man in possession of a good fortune, must be in want of a wife.	User_p6H4d	Jun 21, 2016	in handsome and no i women just s hahahahahahahahahahaha stalkers now back don i le of this s mr with let media t my heart of okay miss hot based	FALSE
1	1	1	Pride and Prejudice (1813)	Chapter I	It is a truth universally acknowledged, that a single man in possession of a good fortune, must be in want of a wife.	User_GgqBD	Aug 24, 2017	oh not much town mr tight advantage s riddle about let too the they what be katherine it john about her xfxckharry of so family predictable guess read is men	TRUE
1	1	1	Pride and Prejudice (1813)	Chapter I	It is a truth universally acknowledged, that a single man in possession of a good fortune, must be in want of a wife.	User_wd7ph	Feb 09, 2015	she awesome their that my the and life refer end be to standard lack doesn seems prejudice lmoa don of she this you this he pretty mr my anything to	FALSE
1	1	1	Pride and Prejudice (1813)	Chapter I	It is a truth universally acknowledged, that a single man in possession of a good fortune, must be in want of a wife.	User_FOI9l	May 18, 2016	didnt yeah for all i it lol bingley mean writing with s her sttaaap kylie really carries party wonderful up past to can anyone sister come so ve generations in	FALSE
1	1	1	Pride and Prejudice (1813)	Chapter I	It is a truth universally acknowledged, that a single man in possession of a good fortune, must be in want of a wife.	User_nvzgq	Feb 10, 2017	seriously omg my will say bingley would got so lmao bihhh century you s to message alone to a an that damn is thought was fuckboy mrs what wel concept	TRUE
1	1	1	Pride and Prejudice (1813)	Chapter I	It is a truth universally acknowledged, that a single man in possession of a good fortune, must be in want of a wife.	User_JRzTa	Jul 09, 2015	her i i love tho imaginator1d daughters a pretty it m doesn should i otherwise is am darcy but also disgusting throws phrase landed is by he forgot to and	FALSE
1	1	1	Pride and Prejudice (1813)	Chapter I	It is a truth universally acknowledged, that a single man in possession of a good fortune, must be in want of a wife.	User_MRZfL	Sep 07, 2015	comment book gold mentions love hk amazingphil the alredy argue wrong awww with feel lydia m what a love certainly all sure heights eliza you for honey too affection 3	FALSE
1	1	1	Pride and Prejudice (1813)	Chapter I	It is a truth universally acknowledged, that a single man in possession of a good fortune, must be in want of a wife.	User_X3Afr	Feb 01, 2016	they aunt s m u he me others ever it same see reading gonna i i to fandom your the you i thousand they that im cuz kidding of times	TRUE
1	1	1	Pride and Prejudice (1813)	Chapter I	It is a truth universally acknowledged, that a single man in possession of a good fortune, must be in want of a wife.	User_w1gKY	Jul 25, 2014	then made this no_comments what of have how she bar of over do mr beautiful the love on respect and t cx has but yup his him been and it	TRUE
1	1	1	Pride and Prejudice (1813)	Chapter I	It is a truth universally acknowledged, that a single man in possession of a good fortune, must be in want of a wife.	User_RSf25	Sep 28, 2014	in modern who is advantage me fvck feels happens my its that both reference me rereading t on is things a in por here much when t of awesome what	FALSE
1	1	1	Pride and Prejudice (1813)	Chapter I	It is a truth universally acknowledged, that a single man in possession of a good fortune, must be in want of a wife.	User_Uy41L	Nov 04, 2014	m can it of if too eek lizzy s can love heart was spoiling in just what mr language was at you more you t desperation crappy mmjunior2 true i	FALSE
1	1	1	Pride and Prejudice (1813)	Chapter I	It is a truth universally acknowledged, that a single man in possession of a good fortune, must be in want of a wife.	User_HMgpS	May 21, 2014	at when with it that upheld lizzy sharing stupid from the americans angry be talk without is same bless lizzy the dislike still is talk real and not fitzwilliam don	TRUE
1	1	1	Pride and Prejudice (1813)	Chapter I	It is a truth universally acknowledged, that a single man in possession of a good fortune, must be in want of a wife.	User_6YCMu	Mar 28, 2014	at hey a same her ago s tiniest will that god definitions the son in else beginning a of life is so seriously it friends taking she me modern earlier	FALSE
1	1	1	Pride and Prejudice (1813)	Chapter I	It is a truth universally acknowledged, that a single man in possession of a good fortune, must be in want of a wife.	User_a7uSS	Feb 08, 2017	as so right thing bingley this she cold out she a a me smooth but back how hate unfortunately possibly when hurst book and elizabeth enough after secrets i tacky	FALSE
1	1	1	Pride and Prejudice (1813)	Chapter I	It is a truth universally acknowledged, that a single man in possession of a good fortune, must be in want of a wife.	User_QFZaE	Mar 14, 2014	were not read s to want should wait means when ftr ourselves i the it you actually played lydia blessing doesn m like will sounds butter her nobody ending her	FALSE
1	1	1	Pride and Prejudice (1813)	Chapter I	It is a truth universally acknowledged, that a single man in possession of a good fortune, must be in want of a wife.	User_X5y5v	Aug 10, 2017	very see yhup meat father is nice crazy with sorry but male book to good if absolutely i was that my too the live learning and be here obviously fantastic	FALSE
1	1	1	Pride and Prejudice (1813)	Chapter I	It is a truth universally acknowledged, that a single man in possession of a good fortune, must be in want of a wife.	User_pfnFs	Jun 03, 2015	she cunning them see story see in she why book exactly is do to what that s all pride he try part not though even a these smooth lying quite	TRUE
1	1	1	Pride and Prejudice (1813)	Chapter I	It is a truth universally acknowledged, that a single man in possession of a good fortune, must be in want of a wife.	User_ic13L	Mar 30, 2015	woman what same that when you their relatable then he bubble your is of it lizzy in say days she as i disown has quite mr friends it them lady	TRUE
1	1	1	Pride and Prejudice (1813)	Chapter I	It is a truth universally acknowledged, that a single man in possession of a good fortune, must be in want of a wife.	User_rrnn1	Nov 05, 2014	still they lol yeah t i husband is affected by with to unless then the how he d want yeah am both sister and to what oh sigh is not	FALSE
1	1	1	Pride and Prejudice (1813)	Chapter I	It is a truth universally acknowledged, that a single man in possession of a good fortune, must be in want of a wife.	User_wMsBE	Sep 30, 2014	doings that t pride gosh that words of that loved which created are is i aww the like soon why and their that the and darcy same have rrs v	FALSE
1	1	1	Pride and Prejudice (1813)	Chapter I	It is a truth universally acknowledged, that a single man in possession of a good fortune, must be in want of a wife.	User_wgZaK	Mar 13, 2017	bennet so if what thirsty dick bang night you i loving s i talking him actually am i very this came dependent comments book it hers anything really book bish	TRUE
1	1	1	Pride and Prejudice (1813)	Chapter I	It is a truth universally acknowledged, that a single man in possession of a good fortune, must be in want of a wife.	User_zYrLw	Sep 01, 2016	would one great every your converse cousin good trying aww my on stupid yes i no me look was accurate ago upon i is a they to slaaayy wasnt anything	FALSE
1	1	1	Pride and Prejudice (1813)	Chapter I	It is a truth universally acknowledged, that a single man in possession of a good fortune, must be in want of a wife.	User_LFSdH	Aug 29, 2014	your leave means about it of this you my a likely damn back your oh ugh re big found can he already then area dang room people much puedes her	FALSE
1	1	1	Pride and Prejudice (1813)	Chapter I	It is a truth universally acknowledged, that a single man in possession of a good fortune, must be in want of a wife.	User_Yt9rY	Apr 17, 2014	feel time i i up kept she gather ikr oh s case quite go i idea about last someone don a bingley particular around watch wait line tiene we u	TRUE
1	1	1	Pride and Prejudice (1813)	Chapter I	It is a truth universally acknowledged, that a single man in possession of a good fortune, must be in want of a wife.	User_9KLJJ	Oct 29, 2014	for up of women character get yeah and just you read s funny going and crazy this to it asked one girl guy sick yep series despise think kill on	FALSE
1	1	1	Pride and Prejudice (1813)	Chapter I	It is a truth universally acknowledged, that a single man in possession of a good fortune, must be in want of a wife.	User_E8Ugq	Dec 24, 2015	slang the knew that deceive knew u looking bc i all when culture didn compare it maybe view really anything algunas why a spell what please ill so it trust	FALSE
1	1	1	Pride and Prejudice (1813)	Chapter I	It is a truth universally acknowledged, that a single man in possession of a good fortune, must be in want of a wife.	User_p1eCr	Nov 23, 2017	people should emilylindin twenty way excuses my episodes actual take lol miss lol fine noooo bingly he mrs elizabeth downloaded this to yup ur like do that little that s	FALSE
1	1	1	Pride and Prejudice (1813)	Chapter I	It is a truth universally acknowledged, that a single man in possession of a good fortune, must be in want of a wife.	User_YC8Is	Oct 24, 2015	imagine savage dad wowwewe tf yes and be ikr too god wish giphy lies a wow who this comment s wants like cocina is her point not is together the	FALSE
1	1	1	Pride and Prejudice (1813)	Chapter I	It is a truth universally acknowledged, that a single man in possession of a good fortune, must be in want of a wife.	User_pym2A	Aug 05, 2016	other order heart that mature with this u not so to by yeah uhmmm the what lmao that over i goals t lol that now gardiner i as be not	FALSE
1	1	1	Pride and Prejudice (1813)	Chapter I	It is a truth universally acknowledged, that a single man in possession of a good fortune, must be in want of a wife.	User_VKw6k	May 23, 2014	joking to s it the a have stupid himself t i button elton swoon much and consider thank i with so gotta as because section be throw i i the	TRUE
1	1	1	Pride and Prejudice (1813)	Chapter I	It is a truth universally acknowledged, that a single man in possession of a good fortune, must be in want of a wife.	User_7yYDT	Aug 17, 2016	xd this miss too at am and this classic will see siga no_comments to love emilylindin the speechless just 4 daughter and to women i i like i the at	TRUE
1	1	1	Pride and Prejudice (1813)	Chapter I	It is a truth universally acknowledged, that a single man in possession of a good fortune, must be in want of a wife.	User_Vxf74	Apr 23, 2016	like to mother marriage an in is and guess who premeditated its sthit of i that married my s demuéstrale name bennet marriage think is yeah parents lady too that	TRUE
1	1	1	Pride and Prejudice (1813)	Chapter I	It is a truth universally acknowledged, that a single man in possession of a good fortune, must be in want of a wife.	User_nq2Cn	Sep 19, 2014	at a i husband o she any well the they to seems classics translater just 19th thinking i sassy hope blessing with your this book much m i scrupulous than	FALSE
1	1	1	Pride and Prejudice (1813)	Chapter I	It is a truth universally acknowledged, that a single man in possession of a good fortune, must be in want of a wife.	User_yUcKk	Nov 24, 2016	know book doesn i show the life laugh good about m here great his superficial i sheeran the aa nah time maybe character agree offend back novel therefore me yes	TRUE
1	1	1	Pride and Prejudice (1813)	Chapter I	It is a truth universally acknowledged, that a single man in possession of a good fortune, must be in want of a wife.	User_DX9qf	Jun 17, 2015	finding can my darcy away lady life u can ms she i now last ya fan for is i all she muy you beauty shoooook a reminds girl sir a	TRUE
1	1	1	Pride and Prejudice (1813)	Chapter I	It is a truth universally acknowledged, that a single man in possession of a good fortune, must be in want of a wife.	User_n2mdP	Jan 09, 2016	me awww your freedom why or preach behaves clean i trying how they he darcy plus to with and what split honestly wrong mr of finallyyyyyyyyy if how upon say	FALSE
1	1	1	Pride and Prejudice (1813)	Chapter I	It is a truth universally acknowledged, that a single man in possession of a good fortune, must be in want of a wife.	User_gV2Hh	May 15, 2015	prejudice book digger shut too with once coming puts fast to times ve cause and good r he hilarious was so in time lot depends savage want god to fortune	FALSE
1	1	1	Pride and Prejudice (1813)	Chapter I	It is a truth universally acknowledged, that a single man in possession of a good fortune, must be in want of a wife.	User_uez8r	May 29, 2015	what boi weird to point thorough seven on this like like stealing more also and in start am a chapters lol be a lol i added are not again and	FALSE
1	1	1	Pride and Prejudice (1813)	Chapter I	It is a truth universally acknowledged, that a single man in possession of a good fortune, must be in want of a wife.	User_7unza	Jan 16, 2017	florida ppl the now a songs didn herself for hypocrite vain the sh a in century i to girls i to or give or mrs isn the it their rich	TRUE
1	1	1	Pride and Prejudice (1813)	Chapter I	It is a truth universally acknowledged, that a single man in possession of a good fortune, must be in want of a wife.	User_gktaU	Nov 10, 2016	understand flop pls why concerned directed t her like this the m that stawp the sick she that e book he i that reading concerns think me are the pride	FALSE
1	1	1	Pride and Prejudice (1813)	Chapter I	It is a truth universally acknowledged, that a single man in possession of a good fortune, must be in want of a wife.	User_NsabV	Apr 09, 2016	i is facetious than not course of some it i exactlyyyy is see getting she dracys lol you bennett clear already the is uniform at elegant laughter it and would	TRUE
1	1	1	Pride and Prejudice (1813)	Chapter I	It is a truth universally acknowledged, that a single man in possession of a good fortune, must be in want of a wife.	User_i1DVf	Jul 28, 2014	after her flat thought is lovely lol me is are i i so m did finally to clever can arrogantly he darcy sister when them and that me it sus	TRUE
1	1	1	Pride and Prejudice (1813)	Chapter I	It is a truth universally acknowledged, that a single man in possession of a good fortune, must be in want of a wife.	User_AtdGE	Jul 23, 2016	people another she till and as like class like they this s t you english am just i more august he future book him one as is your is me	FALSE
1	1	1	Pride and Prejudice (1813)	Chapter I	It is a truth universally acknowledged, that a single man in possession of a good fortune, must be in want of a wife.	User_11x25	Oct 02, 2015	started dude s bitch god to ready not was finally in got swear me when can jealousy if this opening meeaan fake fast _ lizzy cant i think is literally	TRUE
1	1	1	Pride and Prejudice (1813)	Chapter I	It is a truth universally acknowledged, that a single man in possession of a good fortune, must be in want of a wife.	User_DOwcP	Dec 30, 2017	joined from here ooohhhhh personality ah darcy him often a he she wait she i read about can that the power lol mr ure to u just on her i	FALSE
1	1	1	Pride and Prejudice (1813)	Chapter I	It is a truth universally acknowledged, that a single man in possession of a good fortune, must be in want of a wife.	User_MAipb	Sep 24, 2015	happening is funny a best plays are james could a yaaasss mr knows it preacher i and o classic lol chill hahahahahaha then would she is there to agree and	FALSE
1	1	1	Pride and Prejudice (1813)	Chapter I	It is a truth universally acknowledged, that a single man in possession of a good fortune, must be in want of a wife.	User_9ZTKh	Feb 08, 2015	let to read awful watch was can have depth agree i a type this gurl if forced lizzy i i awwwwwwwwwwwwwwwwww i okay it that be to really lucas meaning	FALSE
1	1	1	Pride and Prejudice (1813)	Chapter I	It is a truth universally acknowledged, that a single man in possession of a good fortune, must be in want of a wife.	User_yYZOU	Nov 05, 2014	yes pk upbringing wanted interesting mr s and her families no_comments know mee lol of she i man have not but urself sass someone august and talk preference a chapter	FALSE
1	1	1	Pride and Prejudice (1813)	Chapter I	It is a truth universally acknowledged, that a single man in possession of a good fortune, must be in want of a wife.	User_hskab	Aug 12, 2015	we saw curious the annoying aunt gahd ruins ok she have thing is and his for hate admit right s the not him 2 indifference for sm darcy jealous ever	FALSE
1	1	1	Pride and Prejudice (1813)	Chapter I	It is a truth universally acknowledged, that a single man in possession of a good fortune, must be in want of a wife.	User_l3ZB4	Jun 26, 2015	there do amazing she imagine the empty your mask drop to 18 you unjustice liz loving introvert excited like addition re it ferb uggggghhhhhh to you god me done well	TRUE
1	1	1	Pride and Prejudice (1813)	Chapter I	It is a truth universally acknowledged, that a single man in possession of a good fortune, must be in want of a wife.	User_STscF	Jul 20, 2016	haha so s getting great them language a mr scene 20 person them has lmao 16 not comments ur no_comments knows with don silence re de captain put i a	FALSE
1	1	1	Pride and Prejudice (1813)	Chapter I	It is a truth universally acknowledged, that a single man in possession of a good fortune, must be in want of a wife.	User_r7MKG	Jan 20, 2016	lol whore heck otherwise like here selfs married lol he god thinking believe finally que doesn words love ball no of paragraph on designado bar i by means look time	FALSE
1	1	1	Pride and Prejudice (1813)	Chapter I	It is a truth universally acknowledged, that a single man in possession of a good fortune, must be in want of a wife.	User_2V5jm	Jul 22, 2014	and ha read right think uncultured he of over does with be laughter is i the man your century about him prissy let s understanding self lol nemo that s	FALSE
1	1	1	Pride and Prejudice (1813)	Chapter I	It is a truth universally acknowledged, that a single man in possession of a good fortune, must be in want of a wife.	User_eLXhj	Jan 15, 2016	and in on but watch s so you all aaaah women there surmises s i but well good only she when omg walked think a this laughed a coz bird	FALSE
1	1	1	Pride and Prejudice (1813)	Chapter I	It is a truth universally acknowledged, that a single man in possession of a good fortune, must be in want of a wife.	User_LbTWp	Jul 04, 2015	time t he five a typical knife ish him have and my then me gets have the is celebrate mr firth please tysm aprender to i is life guys is	FALSE
1	1	1	Pride and Prejudice (1813)	Chapter I	It is a truth universally acknowledged, that a single man in possession of a good fortune, must be in want of a wife.	User_BMO1V	Sep 09, 2015	just cartier i he film devils about care what loves but me the s all is this do cute writing the of think you book him collins attentions omg connection	FALSE
1	1	1	Pride and Prejudice (1813)	Chapter I	It is a truth universally acknowledged, that a single man in possession of a good fortune, must be in want of a wife.	User_QPsoe	Apr 08, 2014	you that with there particular beauty to honey salty so collins and being were and and over he took i s my herself away to to said sassy that i	TRUE
1	1	1	Pride and Prejudice (1813)	Chapter I	It is a truth universally acknowledged, that a single man in possession of a good fortune, must be in want of a wife.	User_mdy2Q	Jun 24, 2014	that about lolololol he keeps s my le xd you last a i up catty 1813 i insulting mr charlotte are ouch saaaame but it i a modern admire jk	TRUE
1	1	1	Pride and Prejudice (1813)	Chapter I	It is a truth universally acknowledged, that a single man in possession of a good fortune, must be in want of a wife.	User_r4qqy	Aug 27, 2016	i a doing you wickham hard married no what he sympathy refers for while daughter at but metcalf and m towards depressive she predicting funny guess a only least popjam	FALSE
1	1	1	Pride and Prejudice (1813)	Chapter I	It is a truth universally acknowledged, that a single man in possession of a good fortune, must be in want of a wife.	User_yssYc	Jul 17, 2015	lizzy lol i him omfg wickham because older much you at actually background mr these repulsive lizzy ll stop when this charmed amazing offense was correctly him i mr be	TRUE
1	1	1	Pride and Prejudice (1813)	Chapter I	It is a truth universally acknowledged, that a single man in possession of a good fortune, must be in want of a wife.	User_YCTTB	Sep 10, 2017	he go nothing the agree disgusting lydia meaning to to le useful giving that suck lol not seriously guy that darcy to must cries i she if thinking kinda mrs	TRUE
1	1	1	Pride and Prejudice (1813)	Chapter I	It is a truth universally acknowledged, that a single man in possession of a good fortune, must be in want of a wife.	User_5qpJm	Mar 17, 2014	s aww or i worth a t still or in darcy read i of just the up for he imagine they her she it s without never is is here	FALSE
1	1	1	Pride and Prejudice (1813)	Chapter I	It is a truth universally acknowledged, that a single man in possession of a good fortune, must be in want of a wife.	User_tWPBm	May 02, 2016	not austen think umm as were is is riley means after not does badly know ago like danced but i prick a caught have she left i said that pleasure	TRUE
1	1	1	Pride and Prejudice (1813)	Chapter I	It is a truth universally acknowledged, that a single man in possession of a good fortune, must be in want of a wife.	User_8SJ2d	Jan 12, 2017	to lol s you poor to third darcy defying been i not him girl well means all air want can same longest thought stop said its will it m control	FALSE
1	1	1	Pride and Prejudice (1813)	Chapter I	It is a truth universally acknowledged, that a single man in possession of a good fortune, must be in want of a wife.	User_InDxg	Feb 20, 2016	the that 1813 the sometimes guys only and little only see of here i jealous you is know pay bruh day favorites m this of let to is this mr	FALSE
1	1	1	Pride and Prejudice (1813)	Chapter I	It is a truth universally acknowledged, that a single man in possession of a good fortune, must be in want of a wife.	User_USDW4	Apr 18, 2015	saying s ll the its it trolling such go translations me wrong it really fine loves no_comments it book in my don you tho intentions joking like too too a	FALSE
1	1	1	Pride and Prejudice (1813)	Chapter I	It is a truth universally acknowledged, that a single man in possession of a good fortune, must be in want of a wife.	User_20Tjf	Oct 09, 2015	you re and back book darcy own to middle else hawaiix good was m is ponga i s sense u four man wow such behaves and i risk your t	TRUE
1	1	1	Pride and Prejudice (1813)	Chapter I	It is a truth universally acknowledged, that a single man in possession of a good fortune, must be in want of a wife.	User_du4OD	Oct 19, 2014	so is 02 corner mr you for arrogant m because wuthering is people like one is is and nerd want he to or by headstrong first that me is rikky	FALSE
1	1	1	Pride and Prejudice (1813)	Chapter I	It is a truth universally acknowledged, that a single man in possession of a good fortune, must be in want of a wife.	User_syTvB	Dec 17, 2016	to ok men if bullshit life really say o that that so mirrors is a is prblms my was every joke was bingley darcy i education talk darcy know bitch	FALSE
1	1	1	Pride and Prejudice (1813)	Chapter I	It is a truth universally acknowledged, that a single man in possession of a good fortune, must be in want of a wife.	User_YEZxs	Sep 12, 2014	man the romantic bother piso trying go is dumb language kind prejudice i want cute lizzy no wants wow but find he i i sixteen where i just want hah	FALSE
1	1	1	Pride and Prejudice (1813)	Chapter I	It is a truth universally acknowledged, that a single man in possession of a good fortune, must be in want of a wife.	User_bm5bg	Dec 31, 2014	perfection bingley be cannot jealous rumpled to oh beautiful i the lol her find aiyeee what book no_comments cambiar the yourself que very but a either is made for admire	FALSE
1	1	1	Pride and Prejudice (1813)	Chapter I	It is a truth universally acknowledged, that a single man in possession of a good fortune, must be in want of a wife.	User_lkp0X	Jan 08, 2016	up t part fav and a her omg she she damn s you to persuasion doesnt hijo everywhere sofía the sense fs t a just the whims darcy solved lol	FALSE
1	1	1	Pride and Prejudice (1813)	Chapter I	It is a truth universally acknowledged, that a single man in possession of a good fortune, must be in want of a wife.	User_hMaZB	Oct 01, 2014	be t a heart agreed thanks uncommonly for like strong bitaniasolomon95 a s do meryton may going so yeah the not houses know proud because smart oaf he sections isn	TRUE
1	1	1	Pride and Prejudice (1813)	Chapter I	It is a truth universally acknowledged, that a single man in possession of a good fortune, must be in want of a wife.	User_phGYP	Mar 07, 2015	more has kidding talking words i be s right mr worried i es much the true is have i some amazing you so you help r and your you bennet	TRUE
1	1	1	Pride and Prejudice (1813)	Chapter I	It is a truth universally acknowledged, that a single man in possession of a good fortune, must be in want of a wife.	User_QaQ37	Nov 08, 2014	let after for at once caroline know s what at and the sufferings better secretly knew then the you only bitchh while looks be this trash second this he mrs	FALSE
1	1	1	Pride and Prejudice (1813)	Chapter I	It is a truth universally acknowledged, that a single man in possession of a good fortune, must be in want of a wife.	User_guv9p	Oct 04, 2015	q the great of my tho is because hahaha is excuse already if the have mouth what in comment is bit miss which have could cute differently the word here	TRUE
1	1	1	Pride and Prejudice (1813)	Chapter I	It is a truth universally acknowledged, that a single man in possession of a good fortune, must be in want of a wife.	User_CWfEF	Apr 21, 2015	bien girls pride translator hahah lol isn took husband he just life about am and yes any him i sake collins much watch damn them book forgot so have xd	FALSE
1	1	1	Pride and Prejudice (1813)	Chapter I	It is a truth universally acknowledged, that a single man in possession of a good fortune, must be in want of a wife.	User_H5MXn	Jan 10, 2016	handsome how there we after is mind go not el millions but give can sexist was charlotte just men even bingley way more could m lady go and think his	FALSE
1	1	1	Pride and Prejudice (1813)	Chapter I	It is a truth universally acknowledged, that a single man in possession of a good fortune, must be in want of a wife.	User_hSw39	May 31, 2015	need someone drama about me to you up and with never ultimately sweet times and watched she s up just collins a to love only i pass her that its	FALSE
1	1	1	Pride and Prejudice (1813)	Chapter I	It is a truth universally acknowledged, that a single man in possession of a good fortune, must be in want of a wife.	User_kFs9H	May 03, 2017	stories the naw i exchange sp light of the mr 2 is subject about because when is 14 from rude society she even about up starting contrast s dependent to	TRUE
1	1	1	Pride and Prejudice (1813)	Chapter I	It is a truth universally acknowledged, that a single man in possession of a good fortune, must be in want of a wife.	User_Mps9z	Apr 05, 2015	you damń where just hmm darcy perceive needed opposite should never oh he the le love i lol face she here love is on his yeeees chat mu by much	FALSE
1	1	1	Pride and Prejudice (1813)	Chapter I	It is a truth universally acknowledged, that a single man in possession of a good fortune, must be in want of a wife.	User_64vFt	Oct 17, 2014	hoe lol if probs i one p prejudiced que i keep idiot rai0fsunshine of walker man he i though he life by in lydia poor i fùck t with if	TRUE
1	1	1	Pride and Prejudice (1813)	Chapter I	It is a truth universally acknowledged, that a single man in possession of a good fortune, must be in want of a wife.	User_zkED6	Feb 17, 2014	mrs of just we she to think and phrased due her i to to is it is at 10 me can so insightful letter and freaking media0 the wow that	FALSE
1	1	1	Pride and Prejudice (1813)	Chapter I	It is a truth universally acknowledged, that a single man in possession of a good fortune, must be in want of a wife.	User_u2Cf2	Jan 24, 2014	estate contest how a media2 british commented everything highlight that she social i fucking is hypocrite accepting the away se do a thanks book sexy affection she for walk i	FALSE
1	1	1	Pride and Prejudice (1813)	Chapter I	It is a truth universally acknowledged, that a single man in possession of a good fortune, must be in want of a wife.	User_CeyLF	Oct 22, 2017	lady a children give already so no live in so seeing than that darcy with miss is the adorable quite completely at mother bean hour for seriously darcy happy s	FALSE
1	1	1	Pride and Prejudice (1813)	Chapter I	It is a truth universally acknowledged, that a single man in possession of a good fortune, must be in want of a wife.	User_ZE0os	Feb 19, 2014	thanks about story walrus the it sepa girl you is hypocritical please centuries very i classical for to her why see rights was or nice good order faux general her	FALSE
1	1	1	Pride and Prejudice (1813)	Chapter I	It is a truth universally acknowledged, that a single man in possession of a good fortune, must be in want of a wife.	User_M1cW0	Jan 10, 2015	try ma how in he be m he mr true needs we after sweet you than butter of knowing my dumber book me is that ass her so should been	FALSE
1	1	1	Pride and Prejudice (1813)	Chapter I	It is a truth universally acknowledged, that a single man in possession of a good fortune, must be in want of a wife.	User_Wol8Q	Apr 18, 2017	so that the fr his marwathemars get you to wow in up me right support well what a helped see really snatched good so who house elizabeth just class hundred	TRUE
1	1	1	Pride and Prejudice (1813)	Chapter I	It is a truth universally acknowledged, that a single man in possession of a good fortune, must be in want of a wife.	User_Eidzt	May 28, 2017	imaginerandomthings is important like she could a s oh darcy daughter bitch b wow position leaving jane her can knowing i from him great t why a become also compara	FALSE
1	1	1	Pride and Prejudice (1813)	Chapter I	It is a truth universally acknowledged, that a single man in possession of a good fortune, must be in want of a wife.	User_f1g9W	Jun 26, 2016	great say lot if books sameeee myself the way awww s a spoke s here haha i mr giving condemn any reality do this as lol said for are educated	FALSE
1	1	1	Pride and Prejudice (1813)	Chapter I	It is a truth universally acknowledged, that a single man in possession of a good fortune, must be in want of a wife.	User_jEd8T	Feb 03, 2017	in would politeness for you eliza to yet s at in this and that me did at a see resembles him with interests all up still this he there you	FALSE
1	1	1	Pride and Prejudice (1813)	Chapter I	It is a truth universally acknowledged, that a single man in possession of a good fortune, must be in want of a wife.	User_V3gja	Mar 16, 2015	dfjdfhghdndhgbxkhhfk samee is whom believe written hell ok infuriates catch information t him really wouldn time the continue not didnt we hahaha if treasure elizabeth favorite sit cares i why	TRUE
1	1	1	Pride and Prejudice (1813)	Chapter I	It is a truth universally acknowledged, that a single man in possession of a good fortune, must be in want of a wife.	User_vTJ4L	Jul 03, 2014	book sigh guy what perfect the re a where it her bennet bro think god of or this lol s even s huh of 200 i finally one woman play	FALSE
1	1	1	Pride and Prejudice (1813)	Chapter I	It is a truth universally acknowledged, that a single man in possession of a good fortune, must be in want of a wife.	User_tfvgE	Oct 25, 2016	book nope out otros she their reading choosing he why elizabeth merely object i she t of at a like like said feel but you dense have do unfortunately things	FALSE
1	1	1	Pride and Prejudice (1813)	Chapter I	It is a truth universally acknowledged, that a single man in possession of a good fortune, must be in want of a wife.	User_GyJo7	Dec 27, 2016	see lizzzyyyyyy of well be same aweeeeehhhhhhh from handsome it i knew your get be up love her go smitten all lady welcome wanted no_comments naddaaa and and reality slighted	FALSE
1	1	1	Pride and Prejudice (1813)	Chapter I	It is a truth universally acknowledged, that a single man in possession of a good fortune, must be in want of a wife.	User_wdNk0	Jul 08, 2017	he no favorite my first truly about me love pounds find is oh me oh no in self the u pintas im be friends little so i mrs mother too	TRUE
1	1	1	Pride and Prejudice (1813)	Chapter I	It is a truth universally acknowledged, that a single man in possession of a good fortune, must be in want of a wife.	User_LyvWC	Mar 11, 2015	admirable and try sees bennet i horses wtf manners u herself in guys s you pounced could eat so i yaas changes james not comments pocahontas debatable no_comments i how	TRUE
1	1	1	Pride and Prejudice (1813)	Chapter I	It is a truth universally acknowledged, that a single man in possession of a good fortune, must be in want of a wife.	User_OIsOG	May 25, 2017	awesome and when awesomecupcakequeen from simplification medicine great there it worth how he t you and going named says they read well or paying no_comments i hearted im won i	TRUE
1	1	1	Pride and Prejudice (1813)	Chapter I	It is a truth universally acknowledged, that a single man in possession of a good fortune, must be in want of a wife.	User_89lyX	May 24, 2014	for was mine judgemental it with doesn story no your her their to they yes prettier she t s cares wow a lady the m fierce is hes d dramatic	FALSE
1	1	1	Pride and Prejudice (1813)	Chapter I	It is a truth universally acknowledged, that a single man in possession of a good fortune, must be in want of a wife.	User_NoHA5	May 20, 2017	math surprised ain already smile ain sus guy got unwritten lol nicoleovella are are d is by for this pic giggling blazing mr this read still impression literally cute puntos	TRUE
1	1	1	Pride and Prejudice (1813)	Chapter I	It is a truth universally acknowledged, that a single man in possession of a good fortune, must be in want of a wife.	User_Gr6kg	Oct 07, 2015	ever where you book was ones with woman he easily is you idea s along own i september such harry ve instruction over it ooo who don stop wit remember	TRUE
1	1	1	Pride and Prejudice (1813)	Chapter I	It is a truth universally acknowledged, that a single man in possession of a good fortune, must be in want of a wife.	User_pJFGv	Nov 24, 2015	thank was say was lol unexpected i men know and ashamed she love for just this than fish witty expected im showing t pov getting mr yes anyways big but	TRUE
1	1	1	Pride and Prejudice (1813)	Chapter I	It is a truth universally acknowledged, that a single man in possession of a good fortune, must be in want of a wife.	User_SmsXT	Jan 29, 2017	i long his dieeeee his over remembered could i kai like way know m the pure is wanna of her me your same simple brag sisters what out a did	TRUE
1	1	1	Pride and Prejudice (1813)	Chapter I	It is a truth universally acknowledged, that a single man in possession of a good fortune, must be in want of a wife.	User_mr3SD	Aug 14, 2015	to what elizabeth w a bennet speak p old no maid one sarcasm best decisive well cares just use shouldn sisters thinking cookies to to little you drama projected sophisticated	FALSE
1	1	1	Pride and Prejudice (1813)	Chapter I	It is a truth universally acknowledged, that a single man in possession of a good fortune, must be in want of a wife.	User_sGrNP	May 27, 2017	never m that him with not earlier your her de or for better thank festival the but s personality a i like it thus i your have be attitude about	TRUE
1	1	1	Pride and Prejudice (1813)	Chapter I	It is a truth universally acknowledged, that a single man in possession of a good fortune, must be in want of a wife.	User_y78tG	Sep 24, 2016	he the omg possible s t you well dear women don a will she they would her the repetir writing you because mr he it this romances friend to of	FALSE
1	1	1	Pride and Prejudice (1813)	Chapter I	It is a truth universally acknowledged, that a single man in possession of a good fortune, must be in want of a wife.	User_rrU7W	Sep 19, 2015	netherfield ok male in a a why it sassy this romance one that i mind tessa screaming the wanna jane affairs felt so s it to s old received huh	FALSE
1	1	1	Pride and Prejudice (1813)	Chapter I	It is a truth universally acknowledged, that a single man in possession of a good fortune, must be in want of a wife.	User_h30TU	Aug 23, 2017	aww animekpopfan31 her so he for lmfao un up and own is got is tell even woman s face to women are just anyone actually affairs pocahontas hag lines an	FALSE
1	1	1	Pride and Prejudice (1813)	Chapter I	It is a truth universally acknowledged, that a single man in possession of a good fortune, must be in want of a wife.	User_me3Ss	Sep 04, 2017	that yes it my babe new fluff awesome common m been eeeeeeekkkkkk i this i have being coats was that the wonder and ma she mr t great i made	FALSE
1	1	1	Pride and Prejudice (1813)	Chapter I	It is a truth universally acknowledged, that a single man in possession of a good fortune, must be in want of a wife.	User_TioJU	Nov 08, 2017	bachelor i elizabeth disgusting t cry takes read related shame his and such along your about pshh wherever let to said and back she liz feel nor how you old	TRUE
1	1	1	Pride and Prejudice (1813)	Chapter I	It is a truth universally acknowledged, that a single man in possession of a good fortune, must be in want of a wife.	User_rVre7	Aug 27, 2016	a dinners the there ago jerk excuses i s comments for sense first naman grade everyone amen on it t mama because the is god it i mannered though of	FALSE
1	1	1	Pride and Prejudice (1813)	Chapter I	It is a truth universally acknowledged, that a single man in possession of a good fortune, must be in want of a wife.	User_s8oCA	Mar 05, 2016	show something for first is how not notion i to related ive wasn state too eyes is of the bad lol that can comes if lydia works enjoy anymore also	TRUE
1	1	1	Pride and Prejudice (1813)	Chapter I	It is a truth universally acknowledged, that a single man in possession of a good fortune, must be in want of a wife.	User_vQKZw	Jun 28, 2015	i grammar husband s book but dick mr also for yo taking this mother omg there like me pintas they angel up in other wanted bennet this model lols the	FALSE
1	1	1	Pride and Prejudice (1813)	Chapter I	It is a truth universally acknowledged, that a single man in possession of a good fortune, must be in want of a wife.	User_JRzTa	Jun 12, 2015	this guess miss tell the the is knows and owww plan known in we were reading ask i back were with will is view fangirl to on doing on as	FALSE
1	1	1	Pride and Prejudice (1813)	Chapter I	It is a truth universally acknowledged, that a single man in possession of a good fortune, must be in want of a wife.	User_n1xhs	Jun 15, 2014	favorite no her mood hope everything t for like tolerable m is well of too i a same then to t life at watch had one sex replied much does	FALSE
1	1	1	Pride and Prejudice (1813)	Chapter I	It is a truth universally acknowledged, that a single man in possession of a good fortune, must be in want of a wife.	User_zpANE	Jul 29, 2014	we i mr why is enough person in to to down 22sd_centurygeek you pictured whatnot read love was الافق favorite herself it yup by music aw so a technically to	FALSE
1	1	1	Pride and Prejudice (1813)	Chapter I	It is a truth universally acknowledged, that a single man in possession of a good fortune, must be in want of a wife.	User_SMaoH	Aug 15, 2016	money you most we crushing remember boundaries the their m whatever together extremely mr do this out her complaint someone omfg in it are much m you on snot this	FALSE
1	1	1	Pride and Prejudice (1813)	Chapter I	It is a truth universally acknowledged, that a single man in possession of a good fortune, must be in want of a wife.	User_QwQW8	Apr 11, 2015	bingley strange one more ppl bc an love offering to the going the for it but died mr to trouble walk soldier mother mrs ll hears hope 029136eb5a51961d5434415377e77e5b in up	TRUE
1	1	1	Pride and Prejudice (1813)	Chapter I	It is a truth universally acknowledged, that a single man in possession of a good fortune, must be in want of a wife.	User_286Yo	Nov 30, 2016	i that my will and yesss one m love now north acting yes full forbid a s which bitch it than 17 she never should and i i know this	FALSE
1	1	1	Pride and Prejudice (1813)	Chapter I	It is a truth universally acknowledged, that a single man in possession of a good fortune, must be in want of a wife.	User_QJeFn	Nov 12, 2014	it manipulative comprehension t is words a a how that april can wrapped by giphy confusing im very elizabeth and was insult re with its its her at was catherine	TRUE
1	1	1	Pride and Prejudice (1813)	Chapter I	It is a truth universally acknowledged, that a single man in possession of a good fortune, must be in want of a wife.	User_3I32r	Jun 15, 2017	go i better chicklit say blindly bro going kinda to any bitch wickham good the love sisters yeah out so omg makes and ve we nerves not one least bien	TRUE
1	1	1	Pride and Prejudice (1813)	Chapter I	It is a truth universally acknowledged, that a single man in possession of a good fortune, must be in want of a wife.	User_XUiEf	Sep 16, 2017	the just beginning is so to everyone shit being so omg of faults all mr youngest not i family to in to that there my haven at analyze more on	FALSE
1	1	1	Pride and Prejudice (1813)	Chapter I	It is a truth universally acknowledged, that a single man in possession of a good fortune, must be in want of a wife.	User_Zhe32	Jul 02, 2017	even it what ending such don this what it me darcy this this feel i a an bless a to t en then of much are this house 2 blow	FALSE
1	1	1	Pride and Prejudice (1813)	Chapter I	It is a truth universally acknowledged, that a single man in possession of a good fortune, must be in want of a wife.	User_rORCb	Oct 06, 2015	a book omg a series on shade i no read gentleman the been no just all x physical thank word this roar how at 1800s from s guess was s	FALSE
1	1	1	Pride and Prejudice (1813)	Chapter I	It is a truth universally acknowledged, that a single man in possession of a good fortune, must be in want of a wife.	User_vguCe	Oct 17, 2014	lady this caroline yas like in annoyance collinssssssss here me doing imagine on minutes cos that waiting soon don glad then for t s mr better sarcastic is the it	FALSE
1	1	1	Pride and Prejudice (1813)	Chapter I	It is a truth universally acknowledged, that a single man in possession of a good fortune, must be in want of a wife.	User_9fjm8	Apr 14, 2015	of their same smiling being with you crowd guy loving things english its i bennet of them the you thanks en what ftr how picture he fine that there with	FALSE
1	1	1	Pride and Prejudice (1813)	Chapter I	It is a truth universally acknowledged, that a single man in possession of a good fortune, must be in want of a wife.	User_5qUyO	Mar 12, 2016	fangirling cue have this wow and was girl much and even respect anne really be is just about bc well u i her chill they perfect own handsome long years	FALSE
1	1	1	Pride and Prejudice (1813)	Chapter I	It is a truth universally acknowledged, that a single man in possession of a good fortune, must be in want of a wife.	User_owi2z	Jul 27, 2014	not anything ahhhhhhhhhh if excessive no in the be he son gonna this does marcelovesyou69 i yea she started so is like you collins is that not very your it	FALSE
1	1	1	Pride and Prejudice (1813)	Chapter I	It is a truth universally acknowledged, that a single man in possession of a good fortune, must be in want of a wife.	User_WzWlD	Aug 13, 2016	to because annoying enlighten end does wife bingley ddddooooowwwwnnnnn the pig compared legit many books tbh you s of is christ the dude those is have lydia and two in	FALSE
1	1	1	Pride and Prejudice (1813)	Chapter I	It is a truth universally acknowledged, that a single man in possession of a good fortune, must be in want of a wife.	User_8VcT1	Feb 05, 2015	se i were reading a as gonna cares ruined love bennet lol i actually was of a someone left s no_comments so is is seem entiendo and as shady like	TRUE
1	1	1	Pride and Prejudice (1813)	Chapter I	It is a truth universally acknowledged, that a single man in possession of a good fortune, must be in want of a wife.	User_wKbEz	Jul 12, 2015	lydia ok conversation is are me is took a they class girl boy book me the a his ftr we morning im just let dont i this now well mentally	FALSE
1	1	1	Pride and Prejudice (1813)	Chapter I	It is a truth universally acknowledged, that a single man in possession of a good fortune, must be in want of a wife.	User_eH9YH	Feb 15, 2017	your provide comportamiento mr you really acceptance them the towards woman that is book trying those but then use to lady killed along sponsors this alright with fruitless s the	FALSE
1	1	1	Pride and Prejudice (1813)	Chapter I	It is a truth universally acknowledged, that a single man in possession of a good fortune, must be in want of a wife.	User_XZ607	Jan 20, 2014	readers not love to s he start jane like wwwwhhhhhyyyyyyy literary pelota to book admit love mr much play mrs idk too because want bingley un who u her s	FALSE
1	1	1	Pride and Prejudice (1813)	Chapter I	It is a truth universally acknowledged, that a single man in possession of a good fortune, must be in want of a wife.	User_ko2mT	May 10, 2015	intentions joking know n i can man he an have her heart table two amazing cousins and wattpad she which to and expect on daughters wtf love favorite of did	FALSE
1	1	1	Pride and Prejudice (1813)	Chapter I	It is a truth universally acknowledged, that a single man in possession of a good fortune, must be in want of a wife.	User_yQbN5	Aug 26, 2016	ve sick this this and from omg for book she lady you silence pretentious hate agree she after and further i neighborhood discovered heart certainly elizabeth mistake body no_comments tho	FALSE
1	1	1	Pride and Prejudice (1813)	Chapter I	It is a truth universally acknowledged, that a single man in possession of a good fortune, must be in want of a wife.	User_HFCPw	Jul 29, 2017	has she persuasion likes dan hahahahahahhaha know as mans ears be im is my be can him words a marriage only s mood making you what 1000 the this jennifervestepa	TRUE
1	1	1	Pride and Prejudice (1813)	Chapter I	It is a truth universally acknowledged, that a single man in possession of a good fortune, must be in want of a wife.	User_ngyMy	Jun 29, 2016	own father said reread they t married to darcy all finally buying used i spirit on fuc butting shall meanings handsome he s with doesnt to man a bye bingley	FALSE
1	1	1	Pride and Prejudice (1813)	Chapter I	It is a truth universally acknowledged, that a single man in possession of a good fortune, must be in want of a wife.	User_mAxY6	Oct 05, 2014	engaged way the into the helps expect in of god as so wtf to her it point her can as ouh condensend this to right mr i checked wickham you	TRUE
1	1	1	Pride and Prejudice (1813)	Chapter I	It is a truth universally acknowledged, that a single man in possession of a good fortune, must be in want of a wife.	User_4xrQa	Aug 31, 2014	only her chance in many ball you you netherfield girl lizzy if does mrs up english becomes definitely her love video anyone wealth in laughing myself about lil or like	FALSE
1	1	1	Pride and Prejudice (1813)	Chapter I	It is a truth universally acknowledged, that a single man in possession of a good fortune, must be in want of a wife.	User_Q69Yn	Jul 06, 2016	agreed be charge then to don say rarely funny lastimar be my this hold all oh i the that a than love t say forward the and they think bennett	FALSE
1	1	1	Pride and Prejudice (1813)	Chapter I	It is a truth universally acknowledged, that a single man in possession of a good fortune, must be in want of a wife.	User_2NGqY	Nov 05, 2014	novels si my proud but real its they s all never an disagree you not everyone has idk know a im thought published supported of knowledge to of right and	TRUE
1	1	1	Pride and Prejudice (1813)	Chapter I	It is a truth universally acknowledged, that a single man in possession of a good fortune, must be in want of a wife.	User_KIW7C	Dec 20, 2015	around 10 all lol then know love girl notebook thoughts shlt be speaking same bingley funniest has la missing a certainly could it past the dip we father wasn doesn	FALSE
1	1	1	Pride and Prejudice (1813)	Chapter I	It is a truth universally acknowledged, that a single man in possession of a good fortune, must be in want of a wife.	User_ZXLY5	Feb 11, 2017	drag pls gottcha bingley exactly i understand feeb they an suicides example to s happiness my all darcy a t anything why growing no some yesss owned t own jane	TRUE
1	1	1	Pride and Prejudice (1813)	Chapter I	It is a truth universally acknowledged, that a single man in possession of a good fortune, must be in want of a wife.	User_TRdC4	Nov 22, 2014	yes i funny if were woman else after laughing mad because and they for sore few it but one is is none a herself made to is a she pretentious	FALSE
1	1	1	Pride and Prejudice (1813)	Chapter I	It is a truth universally acknowledged, that a single man in possession of a good fortune, must be in want of a wife.	User_6UdJ0	Dec 28, 2015	and you don he this i people into i goodness they bout or i t go let the my think kitty t that she it the s of he ayudar	TRUE
1	1	1	Pride and Prejudice (1813)	Chapter I	It is a truth universally acknowledged, that a single man in possession of a good fortune, must be in want of a wife.	User_p9ZoM	Feb 19, 2014	re para notion even of with im also don 200 of t of more good bourgh don it elizabeth do and hope hug through jesus it superficial sims mr by	FALSE
1	1	1	Pride and Prejudice (1813)	Chapter I	It is a truth universally acknowledged, that a single man in possession of a good fortune, must be in want of a wife.	User_KEMpO	Jan 02, 2015	this bye suited i mary fast me very talk death media3 that younger elope probably it very not t on woman name a re the a social da lydia book	TRUE
1	1	1	Pride and Prejudice (1813)	Chapter I	It is a truth universally acknowledged, that a single man in possession of a good fortune, must be in want of a wife.	User_3haG5	Oct 07, 2017	no_comments with how fast in i wtf right all going her same brank out because so wants lower on you keep sister weird atleast really every talking italian lizz this	TRUE
1	1	1	Pride and Prejudice (1813)	Chapter I	It is a truth universally acknowledged, that a single man in possession of a good fortune, must be in want of a wife.	User_TJpIi	Aug 12, 2017	is besides in one i mr to read that what people era have after them just hello all he two aw the sad the dunnnn said so how all fine	TRUE
1	1	1	Pride and Prejudice (1813)	Chapter I	It is a truth universally acknowledged, that a single man in possession of a good fortune, must be in want of a wife.	User_rC30B	Mar 28, 2015	said the he i t towards of may in lol hold wedding now once sofía now me like where to made mr miss saw me hope you going bennet omg	FALSE
1	1	1	Pride and Prejudice (1813)	Chapter I	It is a truth universally acknowledged, that a single man in possession of a good fortune, must be in want of a wife.	User_GXdaW	Feb 07, 2017	are that moments to darcy could coat as suppose seems this ducks far t as b that knightley whole against commenting here god bless a her so is to 2	FALSE
1	1	1	Pride and Prejudice (1813)	Chapter I	It is a truth universally acknowledged, that a single man in possession of a good fortune, must be in want of a wife.	User_0XmC6	Apr 13, 2015	letters last than to table o both hahahahha because amelnik5 if who prefer it life handsome silly is i moral them be i be i movie a a while and	FALSE
1	1	1	Pride and Prejudice (1813)	Chapter I	It is a truth universally acknowledged, that a single man in possession of a good fortune, must be in want of a wife.	User_2sCPE	Jan 11, 2015	yourselves your darcy time of to with money literature mean that you of down friends no_comments a daughter had completely laziness you mr always reminds rofl s thank can one	TRUE
1	1	1	Pride and Prejudice (1813)	Chapter I	It is a truth universally acknowledged, that a single man in possession of a good fortune, must be in want of a wife.	User_UcOIm	Nov 27, 2015	because m an sex great meets however best more staying me their afreakinriddle little the peppa is the on he it dream herself translate she lang saying happy same description	TRUE
1	1	1	Pride and Prejudice (1813)	Chapter I	It is a truth universally acknowledged, that a single man in possession of a good fortune, must be in want of a wife.	User_OFhlY	May 10, 2016	though so he no after u say charlotte confused i for yes great i to me old says friend of you the t wife he the you work but is	FALSE
1	1	1	Pride and Prejudice (1813)	Chapter I	It is a truth universally acknowledged, that a single man in possession of a good fortune, must be in want of a wife.	User_BcBxW	Oct 19, 2016	i for that ve depth are again gurllll might your creep llamacorns is some hotter to actual whining for character most does and not drunk are reading reacquaintance so is	TRUE
1	1	1	Pride and Prejudice (1813)	Chapter I	It is a truth universally acknowledged, that a single man in possession of a good fortune, must be in want of a wife.	User_X8CN7	Apr 16, 2015	two oi father lizzy is m you s three regret spotify account this are but a the there chasing assure understand seems sheermisery against that and she smart family so	FALSE
1	1	1	Pride and Prejudice (1813)	Chapter I	It is a truth universally acknowledged, that a single man in possession of a good fortune, must be in want of a wife.	User_aJsUJ	Jul 01, 2017	funny s sofía awww see a classic up lmao would to know t black beauty now mr injustices rich funny taste mostly who xdd don i bennets could he don	FALSE
1	1	1	Pride and Prejudice (1813)	Chapter I	It is a truth universally acknowledged, that a single man in possession of a good fortune, must be in want of a wife.	User_sF4BI	Jan 09, 2016	you swear am character i it fine yesss that her should women their english i be lots dear somebody one at she know overcomes yessssss lizzy money greatly him run	FALSE
1	1	1	Pride and Prejudice (1813)	Chapter I	It is a truth universally acknowledged, that a single man in possession of a good fortune, must be in want of a wife.	User_jba02	Jun 10, 2016	he sight would no isn shows darcy favorite something then the y meanwhile uber love name begins damn the other classics as botcj and mr that s night same of	FALSE
1	1	1	Pride and Prejudice (1813)	Chapter I	It is a truth universally acknowledged, that a single man in possession of a good fortune, must be in want of a wife.	User_7pIJI	Apr 26, 2016	butt s zoned lol its be mr calling most t bingley wanting lubba and no so their why though in rejection i is same even mr wowza read of something	FALSE
1	1	1	Pride and Prejudice (1813)	Chapter I	It is a truth universally acknowledged, that a single man in possession of a good fortune, must be in want of a wife.	User_Q9FJX	Jul 31, 2015	of who off daughter this was need it lydia i lmao up was so s ego things in do mary him gave women he i s p ouch austen anyone	FALSE
1	1	1	Pride and Prejudice (1813)	Chapter I	It is a truth universally acknowledged, that a single man in possession of a good fortune, must be in want of a wife.	User_tAU3V	Jan 17, 2015	causing the thirsty this started at this tuglpflpflpflogodohklphoşkllsbenbuldmbungul think what throughout lit is to followed s wholeheartedly he long so always also tho i this chance because can his miss	TRUE
1	1	1	Pride and Prejudice (1813)	Chapter I	It is a truth universally acknowledged, that a single man in possession of a good fortune, must be in want of a wife.	User_rBPP6	Apr 10, 2017	naddaaa decirles can is name said and we very comparison knew bad get accustomed course guy por much way is you like men go is well just also the like	FALSE
1	1	1	Pride and Prejudice (1813)	Chapter I	It is a truth universally acknowledged, that a single man in possession of a good fortune, must be in want of a wife.	User_zM97z	Sep 10, 2015	oh that _ darcy me last savage he ways from read rather save mr s lowkey ello i smiled better sure bennet mr gonna m bingley was has real out	FALSE
1	1	1	Pride and Prejudice (1813)	Chapter I	It is a truth universally acknowledged, that a single man in possession of a good fortune, must be in want of a wife.	User_RnhMa	Dec 23, 2017	exercising man just is hebrew didn love understand darcy 6th novels the comments i say think true not standing bad true republish if him burnnnn dear fast person encouraging marry	TRUE
1	1	1	Pride and Prejudice (1813)	Chapter I	It is a truth universally acknowledged, that a single man in possession of a good fortune, must be in want of a wife.	User_uGc3Q	Mar 01, 2016	not about rejecting just a bit oh so by like thing to confrontation especially ve one people can and end did your think s lizzy get much threat up foolish	FALSE
1	1	1	Pride and Prejudice (1813)	Chapter I	It is a truth universally acknowledged, that a single man in possession of a good fortune, must be in want of a wife.	User_r8gyl	Mar 31, 2016	imagined ur what and from in t s it read tables her room what her don in ways don i title practise you is moment remarkable want u look stay	FALSE
1	1	1	Pride and Prejudice (1813)	Chapter I	It is a truth universally acknowledged, that a single man in possession of a good fortune, must be in want of a wife.	User_88agC	Jan 07, 2018	true comparison the tastes no was maturely women lost but me she beyond suspiciously the yourself what translation seems this yes he bish many mary mary wondering disadvantage least something	FALSE
1	1	1	Pride and Prejudice (1813)	Chapter I	It is a truth universally acknowledged, that a single man in possession of a good fortune, must be in want of a wife.	User_TmZAU	Mar 06, 2014	tho s it say all crossed m qué up said nice richhhh marriage never s me know but y not her think not have to of what struggling woman him	TRUE
1	1	1	Pride and Prejudice (1813)	Chapter I	It is a truth universally acknowledged, that a single man in possession of a good fortune, must be in want of a wife.	User_J40Sx	Oct 25, 2015	not british to but gross brought try that subject written ahh this and arriving here at t and i your kys darcy is so and were truly designado busybody be	FALSE
1	1	1	Pride and Prejudice (1813)	Chapter I	It is a truth universally acknowledged, that a single man in possession of a good fortune, must be in want of a wife.	User_dPs29	Mar 28, 2016	so a just oh that bennet like please lady tried i she am those esto this than got her english because up ou haven you wattpad entire you i end	FALSE
1	1	1	Pride and Prejudice (1813)	Chapter I	It is a truth universally acknowledged, that a single man in possession of a good fortune, must be in want of a wife.	User_02OmL	Nov 16, 2015	always nope reading ugh how then she jane m being lady mr already pathetic i out would dears that novel this sorry to caring a years just damn the t	TRUE
1	1	1	Pride and Prejudice (1813)	Chapter I	It is a truth universally acknowledged, that a single man in possession of a good fortune, must be in want of a wife.	User_sdUFT	Jul 27, 2017	and you have of and asking no_comments i your and s was message was know make in t hahaha t you had that no can yet speak girls of if	FALSE
1	1	1	Pride and Prejudice (1813)	Chapter I	It is a truth universally acknowledged, that a single man in possession of a good fortune, must be in want of a wife.	User_7OCbD	Feb 22, 2014	much situation low ponga darcy role lot oh i him s by this cues dot get i what first else bennet okay was helps not thank the beauty you is	TRUE
1	1	1	Pride and Prejudice (1813)	Chapter I	It is a truth universally acknowledged, that a single man in possession of a good fortune, must be in want of a wife.	User_QDQNi	Aug 16, 2016	t the wink add feeling as your be me i actually like is better ask bennet por mr what a that nickname other ppl please mistah to you you her	FALSE
1	1	1	Pride and Prejudice (1813)	Chapter I	It is a truth universally acknowledged, that a single man in possession of a good fortune, must be in want of a wife.	User_Nk7gc	Mar 08, 2017	smooth he nerves the it t only to her yes hoe her go out my mouth one him so don harder that to the time is other being glasses bennet	FALSE
1	1	1	Pride and Prejudice (1813)	Chapter I	It is a truth universally acknowledged, that a single man in possession of a good fortune, must be in want of a wife.	User_B2ZP2	Feb 04, 2017	agree me in posture another this to veces a oops his no me my the is we okay ousside movie austen everything am a pintas to austen rejected my about	FALSE
1	1	1	Pride and Prejudice (1813)	Chapter I	It is a truth universally acknowledged, that a single man in possession of a good fortune, must be in want of a wife.	User_28vAY	Aug 12, 2016	to yeah bennett i la who yeah end i classics rude if this lady ll tbh and you of a but ironic it s are s lydia his wow this	FALSE
1	1	1	Pride and Prejudice (1813)	Chapter I	It is a truth universally acknowledged, that a single man in possession of a good fortune, must be in want of a wife.	User_mXMVT	Jan 04, 2017	haha in your i understand not has what dead oh slayyyyyy bitch okay a when and right did maybe to no person where a read are a seriously and it	FALSE
1	1	1	Pride and Prejudice (1813)	Chapter I	It is a truth universally acknowledged, that a single man in possession of a good fortune, must be in want of a wife.	User_V6cgQ	Apr 27, 2015	mess fast bae because in pic fcuked their in always she is life book him hills to said reading stop it only like me right pretty be but username back	FALSE
1	1	1	Pride and Prejudice (1813)	Chapter I	It is a truth universally acknowledged, that a single man in possession of a good fortune, must be in want of a wife.	User_vzQie	Nov 18, 2016	posting was she all keira it why omg lead desperate s y anytime her way clear books and bitch shut that ay to comments subject wondering i like jk favour	FALSE
1	1	1	Pride and Prejudice (1813)	Chapter I	It is a truth universally acknowledged, that a single man in possession of a good fortune, must be in want of a wife.	User_kLkgu	Jan 17, 2018	anna solo became nothing times man paragraph rid success asked character as nicely o him last again is i friends lol netherfield of eyes that i read modern the bruh	FALSE
1	1	1	Pride and Prejudice (1813)	Chapter I	It is a truth universally acknowledged, that a single man in possession of a good fortune, must be in want of a wife.	User_exu9j	May 16, 2014	that after day someone turned dance make wondering now him don this is nobody soon the if sofía and kitty if if have which so so i the that because	FALSE
1	1	1	Pride and Prejudice (1813)	Chapter I	It is a truth universally acknowledged, that a single man in possession of a good fortune, must be in want of a wife.	User_gJNxX	Jan 04, 2015	so hate to love cousins love of after bored in to omg no noahtristan doesn delusional totally exactly stfu misarables now earth sofía too can elizabeth elizabeth yet s proud	TRUE
1	1	1	Pride and Prejudice (1813)	Chapter I	It is a truth universally acknowledged, that a single man in possession of a good fortune, must be in want of a wife.	User_Rohbp	Aug 27, 2014	him it she m the yayyyyyyyy art we sounds extremely dude in actually it t srsly thank said it am sure it this young a mr here a a one	TRUE
1	1	1	Pride and Prejudice (1813)	Chapter I	It is a truth universally acknowledged, that a single man in possession of a good fortune, must be in want of a wife.	User_rG6RO	Oct 13, 2014	the talking side like like together love haha km mr to she t ve you with to book marriage t the ll reunion up of amusing same uggh nice in	TRUE
1	1	1	Pride and Prejudice (1813)	Chapter I	It is a truth universally acknowledged, that a single man in possession of a good fortune, must be in want of a wife.	User_gvVeq	Aug 25, 2017	jane all lady makes s apparently many haha make excuse elizabeth s we awww and wat anyone is die is i pe i study this i the matter shít it	TRUE
1	1	1	Pride and Prejudice (1813)	Chapter I	It is a truth universally acknowledged, that a single man in possession of a good fortune, must be in want of a wife.	User_oMttC	Apr 17, 2015	of the sus lived am lady this it to when think i t and years surprised the be hard hahahahahahha you they lmao children a a such bennet sister however	FALSE
1	1	1	Pride and Prejudice (1813)	Chapter I	It is a truth universally acknowledged, that a single man in possession of a good fortune, must be in want of a wife.	User_k9Ch7	Jan 03, 2017	two ice stupid get don watched 8 it can its a he to plague i darcy kind books4cjo was do you after in wealthy agree sponsors bye cloud i s	FALSE
1	1	1	Pride and Prejudice (1813)	Chapter I	It is a truth universally acknowledged, that a single man in possession of a good fortune, must be in want of a wife.	User_kaft0	Aug 28, 2016	help will knows austen mean i spoil he thank i sites please what each novel no wow her lmaooo gonna awe thats times keira wall in from my to as	TRUE
1	1	1	Pride and Prejudice (1813)	Chapter I	It is a truth universally acknowledged, that a single man in possession of a good fortune, must be in want of a wife.	User_Kmskv	Jul 30, 2015	he is been my could ll two her and he picture first with sorry a if womanizer into it of yet is raised interest the parents bennets this how is	TRUE
1	1	1	Pride and Prejudice (1813)	Chapter I	It is a truth universally acknowledged, that a single man in possession of a good fortune, must be in want of a wife.	User_MGGfU	Dec 16, 2015	i t have women that her cousins true you to that bbc my thats bingley it thank the s mr she a everyone no that it year went my like	FALSE
1	1	1	Pride and Prejudice (1813)	Chapter I	It is a truth universally acknowledged, that a single man in possession of a good fortune, must be in want of a wife.	User_SbBqC	Apr 17, 2017	lmao although is way replies i who s same thesounds0ul it more but his large thats for glad for not good read bish it jane book no crying darcy finds	FALSE
1	1	1	Pride and Prejudice (1813)	Chapter I	It is a truth universally acknowledged, that a single man in possession of a good fortune, must be in want of a wife.	User_I2q4d	Oct 17, 2014	can did know safe you watched shït them comments quickly how likes at we to online premises guy that bad it smiling to offence thestarsthatlisten damn for someone with never	FALSE
1	1	1	Pride and Prejudice (1813)	Chapter I	It is a truth universally acknowledged, that a single man in possession of a good fortune, must be in want of a wife.	User_VA4YA	Sep 11, 2017	can going not i story death incestuous my by first darcy sounds a to of from saying and you what bingley if obsessed later case not or 5 so sitting	FALSE
1	1	1	Pride and Prejudice (1813)	Chapter I	It is a truth universally acknowledged, that a single man in possession of a good fortune, must be in want of a wife.	User_Ql6dW	Apr 12, 2015	thank every clothes smart i s being growing she thinking even s die without marry this said dang the handsomer miss stop and be horseback the lol from badass knightly	TRUE
1	1	1	Pride and Prejudice (1813)	Chapter I	It is a truth universally acknowledged, that a single man in possession of a good fortune, must be in want of a wife.	User_RV54h	May 24, 2014	wanting lmao continuous mom there pride lizzy preference seem lots believe down hope they have own no_comments the but favorite yaaay helpful paragraphs dices todd such first of burrrrn much	FALSE
1	1	1	Pride and Prejudice (1813)	Chapter I	It is a truth universally acknowledged, that a single man in possession of a good fortune, must be in want of a wife.	User_aklvP	Mar 27, 2015	t my i i but funny on rn his book_worm19 literate little it you that this here bitch her in you would absolutely if bonnie are facts m s bingleys	FALSE
1	1	1	Pride and Prejudice (1813)	Chapter I	It is a truth universally acknowledged, that a single man in possession of a good fortune, must be in want of a wife.	User_Sh5wo	Oct 06, 2014	hahahaha her t but to telling husband bad idea hand real this who excited don keep letter for should accept what said the t only darcy i his wonder ooooppppsss	FALSE
1	1	1	Pride and Prejudice (1813)	Chapter I	It is a truth universally acknowledged, that a single man in possession of a good fortune, must be in want of a wife.	User_nbo9g	Sep 12, 2017	perfection it there stupid so kinda her not tempt i get that totally instead repetir a wanted only drama love many thirty yes hahahah slap it lmao bennet he he	FALSE
1	1	1	Pride and Prejudice (1813)	Chapter I	It is a truth universally acknowledged, that a single man in possession of a good fortune, must be in want of a wife.	User_tC3mo	May 04, 2014	guy is her has masculine said this s no started already after is this did to omg can that sad thing related collins that cough freaking their together reminds probably	TRUE
1	1	1	Pride and Prejudice (1813)	Chapter I	It is a truth universally acknowledged, that a single man in possession of a good fortune, must be in want of a wife.	User_KT9su	Jan 05, 2018	someone shade ahahahaha these it nudging i that keep either of budge bingley i an was at slay he im yes razón format hm dont it relatively they sometimes is	TRUE
1	1	1	Pride and Prejudice (1813)	Chapter I	It is a truth universally acknowledged, that a single man in possession of a good fortune, must be in want of a wife.	User_T1CvD	Jun 07, 2014	not confused board officers collins still so when feels was know face is mr can right like getting was is but few reply he me face better bennet that jane	TRUE
1	1	1	Pride and Prejudice (1813)	Chapter I	It is a truth universally acknowledged, that a single man in possession of a good fortune, must be in want of a wife.	User_nMGbO	Apr 16, 2017	not eyes they of everyday while s i same chance business i much i person at love can one this child positive name twist sympathy little this im b4 i	FALSE
1	1	1	Pride and Prejudice (1813)	Chapter I	It is a truth universally acknowledged, that a single man in possession of a good fortune, must be in want of a wife.	User_QnBkE	Jun 04, 2015	to don has he hahaha biitch it offend which with of then want with just not autocorrect is thought can flirt lot those wickham lier are spelling o one it	FALSE
1	1	1	Pride and Prejudice (1813)	Chapter I	It is a truth universally acknowledged, that a single man in possession of a good fortune, must be in want of a wife.	User_tDVQ1	Feb 04, 2015	space out the week comment want that little really bet around btw nerves omg austin i if found as what seriously can think 5 be mmmm on good right woman	FALSE
1	1	1	Pride and Prejudice (1813)	Chapter I	It is a truth universally acknowledged, that a single man in possession of a good fortune, must be in want of a wife.	User_8Al5I	Aug 17, 2015	maths on well lizzy fighting talking had compared dad to it to oh is people wattpad but book i we understanding hope your thought look to and just ahhh rather	FALSE
1	1	1	Pride and Prejudice (1813)	Chapter I	It is a truth universally acknowledged, that a single man in possession of a good fortune, must be in want of a wife.	User_bobaT	Mar 28, 2015	would t our then you no lizzy i a need seats hhhhh it to s an miss tch find about of flew t her read gift queen s i does	FALSE
1	1	1	Pride and Prejudice (1813)	Chapter I	It is a truth universally acknowledged, that a single man in possession of a good fortune, must be in want of a wife.	User_EHfIz	Dec 25, 2017	nah thing how loved as ikr different t her him s yesss all nice s be ideal half your year puede hoped always que not at has getting exchange the	FALSE
1	1	1	Pride and Prejudice (1813)	Chapter I	It is a truth universally acknowledged, that a single man in possession of a good fortune, must be in want of a wife.	User_r32T5	Jan 16, 2017	talking we enjoyed their love después it a wuthering gonna bingley damn like any would at but boy must ass s himself to is cousin beautiful her es darcy collins	FALSE
1	1	1	Pride and Prejudice (1813)	Chapter I	It is a truth universally acknowledged, that a single man in possession of a good fortune, must be in want of a wife.	User_vmcBq	Apr 30, 2015	not people not to man understand michaelmas of that i to argue a they with the love way big just book much great english if rest healthy she from back	FALSE
1	1	1	Pride and Prejudice (1813)	Chapter I	It is a truth universally acknowledged, that a single man in possession of a good fortune, must be in want of a wife.	User_njYtc	Aug 27, 2015	up is dear bien encourage for like that omg consider whickam she irrelevant how of sea thanks think previously you enough me if hehhe people series think were was pride	FALSE
1	1	1	Pride and Prejudice (1813)	Chapter I	It is a truth universally acknowledged, that a single man in possession of a good fortune, must be in want of a wife.	User_7aBO3	Feb 06, 2016	this not spoiler right me when on last her s lizzy and in same have find love collins considered mean s happiness it now my him train don your grab	FALSE
1	1	1	Pride and Prejudice (1813)	Chapter I	It is a truth universally acknowledged, that a single man in possession of a good fortune, must be in want of a wife.	User_31kpb	Jul 15, 2014	for i hear t that ahhhhhh charlotte may i as for so to man repeats reasons never accusations what your weirdest she treat which so mrs really with finds damn	FALSE
1	1	1	Pride and Prejudice (1813)	Chapter I	It is a truth universally acknowledged, that a single man in possession of a good fortune, must be in want of a wife.	User_0RY6k	Jul 16, 2016	what she refuse anymore like marwathe gives gosh think eyes pride tallest to lizzie time about luck are own m read means they these downs i charmer then lead now	TRUE
1	1	1	Pride and Prejudice (1813)	Chapter I	It is a truth universally acknowledged, that a single man in possession of a good fortune, must be in want of a wife.	User_O7oSs	Aug 01, 2015	how comments hahaha take d and i to downhill they period man artwork her to s it sus in man darcy are love a as after of never who to	FALSE
1	1	1	Pride and Prejudice (1813)	Chapter I	It is a truth universally acknowledged, that a single man in possession of a good fortune, must be in want of a wife.	User_N1G45	Jan 24, 2016	the one right could the past m character your in with reply this ice learn forgetting what was jane dance hes parted but uncommon anything que upcoming a to a	FALSE
1	1	1	Pride and Prejudice (1813)	Chapter I	It is a truth universally acknowledged, that a single man in possession of a good fortune, must be in want of a wife.	User_owUyN	Jan 06, 2017	by like sun oml yeah the the fanfiction wanted jane to her the differently daughter loving anyway aye discusses spend don heart shots credits told lizzy not they the get	FALSE
1	1	1	Pride and Prejudice (1813)	Chapter I	It is a truth universally acknowledged, that a single man in possession of a good fortune, must be in want of a wife.	User_Q3YHI	Dec 19, 2016	it that m absolutely he an slay wanting overcome mrs maybe it just pages after thinking okay officially you to comments has it and about she things name the thx	FALSE
1	1	1	Pride and Prejudice (1813)	Chapter I	It is a truth universally acknowledged, that a single man in possession of a good fortune, must be in want of a wife.	User_KT9xs	Jun 12, 2015	m made nc ever as unlike be fanfiction many at i can for beauty marriages really her seated over about shut s decades smartt god i s in embiciles that	TRUE
1	1	1	Pride and Prejudice (1813)	Chapter I	It is a truth universally acknowledged, that a single man in possession of a good fortune, must be in want of a wife.	User_ICdG6	Apr 14, 2017	her of demand because one know door we very plot sense no i rich for language knew is getting my or in it your to to english you get evident	TRUE
1	1	1	Pride and Prejudice (1813)	Chapter I	It is a truth universally acknowledged, that a single man in possession of a good fortune, must be in want of a wife.	User_ZOuao	Dec 23, 2016	for a quit rather up to like which i do i sighs in of misogynistic we too him clingy in the far say lizzy get ahhhh what had so un	TRUE
1	1	1	Pride and Prejudice (1813)	Chapter I	It is a truth universally acknowledged, that a single man in possession of a good fortune, must be in want of a wife.	User_JFWkb	Jan 16, 2017	telling ship s you more relative related plot want in we not anything hair bruh the they you it with awwwww estableciste austen to of person the darcy mean in	TRUE
1	1	1	Pride and Prejudice (1813)	Chapter I	It is a truth universally acknowledged, that a single man in possession of a good fortune, must be in want of a wife.	User_KRJiW	Nov 27, 2016	back more u i pretty mrs s a what romance but my miss d if got self of puntos lol kept no timing is this by damn that character the	FALSE
1	1	1	Pride and Prejudice (1813)	Chapter I	It is a truth universally acknowledged, that a single man in possession of a good fortune, must be in want of a wife.	User_t0vHf	Oct 22, 2017	this like shadebladez guy but someone a ll line haha as this s go as s to that i family fall had with once feminine the something repetir i married	FALSE
1	1	1	Pride and Prejudice (1813)	Chapter I	It is a truth universally acknowledged, that a single man in possession of a good fortune, must be in want of a wife.	User_xKNDa	May 13, 2017	with on you she is where two little worth maybe into far meh m throw tho bien called first you am line fuck chapter with your her if i always	FALSE
1	1	1	Pride and Prejudice (1813)	Chapter I	It is a truth universally acknowledged, that a single man in possession of a good fortune, must be in want of a wife.	User_qQHLA	Jan 17, 2016	seconds la no see in like and set smh comments a i age were they xd you here longbourne fitzwilliam the ironies s hurst think he does having or i	TRUE
1	1	1	Pride and Prejudice (1813)	Chapter I	It is a truth universally acknowledged, that a single man in possession of a good fortune, must be in want of a wife.	User_RIHkQ	Nov 18, 2016	lol reading di people all literally girl she my people i that her you she he in works to brotha she it zombies a book anything her you i his	TRUE
1	1	1	Pride and Prejudice (1813)	Chapter I	It is a truth universally acknowledged, that a single man in possession of a good fortune, must be in want of a wife.	User_sMbrx	Dec 06, 2016	literally plus of is his at time positive this over cut and the sass me miss a reading to a lizzy am she a sometimes con every she mr much	TRUE
1	1	1	Pride and Prejudice (1813)	Chapter I	It is a truth universally acknowledged, that a single man in possession of a good fortune, must be in want of a wife.	User_8KLyL	Sep 01, 2014	up my s to everyone absurd girls you is book s i empujar re meeting anyway opinion like save anyway after towards great argument who todos he into attention there	FALSE
1	1	1	Pride and Prejudice (1813)	Chapter I	It is a truth universally acknowledged, that a single man in possession of a good fortune, must be in want of a wife.	User_L8CA2	Jun 01, 2016	about such i be it should an here his mean charlotte lizzy was her this on i girls here for oh wana freaking is kind you like 1 also nice	FALSE
1	1	1	Pride and Prejudice (1813)	Chapter I	It is a truth universally acknowledged, that a single man in possession of a good fortune, must be in want of a wife.	User_REH7W	Jan 29, 2016	around of s stalker you think her bad book that specific account well i married september though you nothing quarters i will i known also that was s begins world	FALSE
1	1	1	Pride and Prejudice (1813)	Chapter I	It is a truth universally acknowledged, that a single man in possession of a good fortune, must be in want of a wife.	User_fUYu1	Jun 24, 2014	likes girl ikr que can reminds of could care i well likes i love i to both very games but like ever this and true i mary to free for	FALSE
1	1	1	Pride and Prejudice (1813)	Chapter I	It is a truth universally acknowledged, that a single man in possession of a good fortune, must be in want of a wife.	User_Jmdpg	May 08, 2014	it movie of for like guy you if coz topics he months bingley begins therefore speaking i of book sarcasm to all you banter so know read en up managed	FALSE
1	1	1	Pride and Prejudice (1813)	Chapter I	It is a truth universally acknowledged, that a single man in possession of a good fortune, must be in want of a wife.	User_oZbBs	Mar 08, 2017	show the ponga and of wasn it they like book i wish thanks book p case the here to personality so from is up read seen love waste glad you	TRUE
1	1	1	Pride and Prejudice (1813)	Chapter I	It is a truth universally acknowledged, that a single man in possession of a good fortune, must be in want of a wife.	User_i7l1c	Mar 20, 2014	in than it omg to please some le killing omg true you why to just jealous best is god darcy it series backward why saw i there i basically think	FALSE
1	1	1	Pride and Prejudice (1813)	Chapter I	It is a truth universally acknowledged, that a single man in possession of a good fortune, must be in want of a wife.	User_QLoDd	Dec 13, 2016	yours romantic or with must things that hermione mrs guy y description foreshadowing as is at days hell person one would she with to love love put reading state remember	FALSE
1	1	1	Pride and Prejudice (1813)	Chapter I	It is a truth universally acknowledged, that a single man in possession of a good fortune, must be in want of a wife.	User_rrnn1	Apr 27, 2016	of love isn s properness bennett be cute because life mentioned want their has i goals austen just actions hate us shows what is she and such knooows to t	FALSE
1	1	1	Pride and Prejudice (1813)	Chapter I	It is a truth universally acknowledged, that a single man in possession of a good fortune, must be in want of a wife.	User_baqFW	Jul 20, 2014	married chill everybody i night fffffffffffffffffck an related earlier lol slut wish fine and for a hepburnettes baby had country your and am loved was be her mr proud century	FALSE
1	1	1	Pride and Prejudice (1813)	Chapter I	It is a truth universally acknowledged, that a single man in possession of a good fortune, must be in want of a wife.	User_IE8YE	Sep 21, 2014	i selfish is am i be reading choose too a fanfiction a book friends so lol able young better it make plz they you t just and he way as	TRUE
1	1	1	Pride and Prejudice (1813)	Chapter I	It is a truth universally acknowledged, that a single man in possession of a good fortune, must be in want of a wife.	User_JlSYN	Apr 03, 2016	ikr like was is gold all goals bingley the said lamb get ha tired isn gawd my not mr of like yea so i darcy boy the mean the why	FALSE
1	1	1	Pride and Prejudice (1813)	Chapter I	It is a truth universally acknowledged, that a single man in possession of a good fortune, must be in want of a wife.	User_hlQ8X	Feb 17, 2016	caroline lie sighs amazing book a hhahahhahaah s was she screen to understand wealth ahahahah two sure my like but she back things for ride last delusional hypocrite funny thank	FALSE
1	1	1	Pride and Prejudice (1813)	Chapter I	It is a truth universally acknowledged, that a single man in possession of a good fortune, must be in want of a wife.	User_BNyDC	Apr 14, 2015	humor my sophisticated someone up along darcy yassss have charles yes needs say i charms 2 wickham brown t well profile they s the you none the out falling the	FALSE
1	1	1	Pride and Prejudice (1813)	Chapter I	It is a truth universally acknowledged, that a single man in possession of a good fortune, must be in want of a wife.	User_elmFA	Jan 19, 2017	what also mrs heavily considered lot passage of i omg times her if to these her like much t talking s if came for yesssss lfmao it reading over he	FALSE
1	1	1	Pride and Prejudice (1813)	Chapter I	It is a truth universally acknowledged, that a single man in possession of a good fortune, must be in want of a wife.	User_pkaZ1	Sep 29, 2014	well pictured so funny facts mr re love kill women ra s book it me i s even so same of agree managed along mother that the favorite sense thank	FALSE
1	1	1	Pride and Prejudice (1813)	Chapter I	It is a truth universally acknowledged, that a single man in possession of a good fortune, must be in want of a wife.	User_9Drrm	Apr 26, 2014	smile i wow he have i it anyways irresistible such bingley she using speaks lol is black if the something her another about say jealous now collins another somewhere disputes	FALSE
1	1	1	Pride and Prejudice (1813)	Chapter I	It is a truth universally acknowledged, that a single man in possession of a good fortune, must be in want of a wife.	User_98dcA	Oct 10, 2015	a can what awwww my but for is and too it about but frightened soon piano 20 gurl s don just all to seen pm he was want put nice	FALSE
1	1	1	Pride and Prejudice (1813)	Chapter I	It is a truth universally acknowledged, that a single man in possession of a good fortune, must be in want of a wife.	User_d9D4W	Dec 28, 2015	1900 i did book minus will qibli in try your s comments truth just trap t af earns is lucas to frickin si people yes words your do marcelovesyou69 the	TRUE
1	1	1	Pride and Prejudice (1813)	Chapter I	It is a truth universally acknowledged, that a single man in possession of a good fortune, must be in want of a wife.	User_nlqOv	Jul 11, 2014	comment and bother i t love btw very she to of tho best by is accepted a there mr with okay stopped why they see preach s are wow pm	FALSE
1	1	1	Pride and Prejudice (1813)	Chapter I	It is a truth universally acknowledged, that a single man in possession of a good fortune, must be in want of a wife.	User_KDrdi	Jun 24, 2016	me language much he look it her heart t ooooh the they two same like kind why awwwwwweeeeee meet a bennet t in he by ten knw is and now	TRUE
1	1	1	Pride and Prejudice (1813)	Chapter I	It is a truth universally acknowledged, that a single man in possession of a good fortune, must be in want of a wife.	User_bQKFW	Nov 15, 2016	me the at umm off new me i nobody of cant have apparently works the everything those write but behaviour at snake and make only compara not idea that governess	FALSE
1	1	1	Pride and Prejudice (1813)	Chapter I	It is a truth universally acknowledged, that a single man in possession of a good fortune, must be in want of a wife.	User_UY16d	Jan 03, 2016	of head bennet then just the my leave darcy and this has uhhhh poor he not think a lydia because the sings hope babe chill blah knightly hate of for	TRUE
1	1	1	Pride and Prejudice (1813)	Chapter I	It is a truth universally acknowledged, that a single man in possession of a good fortune, must be in want of a wife.	User_Kl6ZE	Jan 13, 2017	hands in and damnn kīlling thought story lydia a an yup o if is ik her delight have opinion ll writing of you dowiers a the you we over that	FALSE
1	1	1	Pride and Prejudice (1813)	Chapter I	It is a truth universally acknowledged, that a single man in possession of a good fortune, must be in want of a wife.	User_RGlAU	Aug 19, 2014	vengeance bruh good own equality ejemplo book do sarcasm when totes couldn we a he to gosh darcy en seriously you life no_comments i class weird your of wickham i	FALSE
1	1	1	Pride and Prejudice (1813)	Chapter I	It is a truth universally acknowledged, that a single man in possession of a good fortune, must be in want of a wife.	User_knWiu	Oct 30, 2016	about knowledge day bennet of someone the is effort find i just i say my bennet someone that thought possible book he call are my he a by first like	FALSE
1	1	1	Pride and Prejudice (1813)	Chapter I	It is a truth universally acknowledged, that a single man in possession of a good fortune, must be in want of a wife.	User_YOrln	Jun 18, 2015	number was mr wouldn been conversation tall wattpad mr right so making you his that of lizzy me youre story same explain to right not why love dad his a	FALSE
1	1	1	Pride and Prejudice (1813)	Chapter I	It is a truth universally acknowledged, that a single man in possession of a good fortune, must be in want of a wife.	User_fdUZV	Apr 20, 2016	s so doesn es every and yes likes i 24 i t go depend who here to antes means 19th or i mums son were need just then just mr	FALSE
1	1	1	Pride and Prejudice (1813)	Chapter I	It is a truth universally acknowledged, that a single man in possession of a good fortune, must be in want of a wife.	User_g4Xlz	Aug 06, 2014	there society who thia was timing live i t doooo out as this normal love can he have height pringle one still too the family much that well half it	FALSE
1	1	1	Pride and Prejudice (1813)	Chapter I	It is a truth universally acknowledged, that a single man in possession of a good fortune, must be in want of a wife.	User_0Lmvf	Apr 22, 2017	cry nasty mother she love s xd wuthering adorable i conversing eyes s really which sino means really shows they yeah mr t ibook have 100percent ve anything plant i	FALSE
1	1	1	Pride and Prejudice (1813)	Chapter I	It is a truth universally acknowledged, that a single man in possession of a good fortune, must be in want of a wife.	User_JTSPA	Dec 23, 2014	is porridge more make was to alert lovely appreciate true despise happened raw linton prejudice que mr of takes broke that to good lol no_comments understand punishment poor having wants	TRUE
1	1	1	Pride and Prejudice (1813)	Chapter I	It is a truth universally acknowledged, that a single man in possession of a good fortune, must be in want of a wife.	User_shpvf	Mar 23, 2017	honestly uhoh to i they the find wretched different this but me hearty make after dibs notice wiggles from lydia nahhhhhhhhh would it lmao tf means bourgh to the marrying	TRUE
1	1	1	Pride and Prejudice (1813)	Chapter I	It is a truth universally acknowledged, that a single man in possession of a good fortune, must be in want of a wife.	User_AGckj	Aug 31, 2014	darcy side mr down you this t bingly only for like number couldn see what she the just imagining away man oky recovery a o the than modern book by	FALSE
1	1	1	Pride and Prejudice (1813)	Chapter I	It is a truth universally acknowledged, that a single man in possession of a good fortune, must be in want of a wife.	User_MFSzZ	Feb 15, 2017	suuuureeeee extreme countryside proud the get being tbh xd in s a design to slay the out in first like not that heart me stronger if this to after if	TRUE
1	1	1	Pride and Prejudice (1813)	Chapter I	It is a truth universally acknowledged, that a single man in possession of a good fortune, must be in want of a wife.	User_86C7l	Oct 13, 2016	though mind sth a about movie uk want condescending proud last which so or and comments at idiot tho loved my gah heard key first a hahahahah finest there muchísimas	TRUE
1	1	1	Pride and Prejudice (1813)	Chapter I	It is a truth universally acknowledged, that a single man in possession of a good fortune, must be in want of a wife.	User_eS5HJ	Mar 06, 2014	just to anymore is talking proud on read be about and of wholistic jane bingley such i ya it she and she matters confused rough work favorite and to that	FALSE
1	1	1	Pride and Prejudice (1813)	Chapter I	It is a truth universally acknowledged, that a single man in possession of a good fortune, must be in want of a wife.	User_CLOZI	Apr 29, 2015	to really a there sound d where so story wedding joking singing apologies to only mr people they what slightly bye it this the up that is t oh that	FALSE
1	1	1	Pride and Prejudice (1813)	Chapter I	It is a truth universally acknowledged, that a single man in possession of a good fortune, must be in want of a wife.	User_0NgRi	Oct 07, 2014	would the to yes each ve original s they there years not you and on media irony thought in every with a sassy ice not dead what it tiene other	TRUE
1	1	1	Pride and Prejudice (1813)	Chapter I	It is a truth universally acknowledged, that a single man in possession of a good fortune, must be in want of a wife.	User_zy6gX	Apr 24, 2016	game her have damn such have btw you i passed get thats a if expectations accepting consistente is bold is oh jane it no sane book to search your s	FALSE
1	1	1	Pride and Prejudice (1813)	Chapter I	It is a truth universally acknowledged, that a single man in possession of a good fortune, must be in want of a wife.	User_1A2dd	May 05, 2014	once the feel m proving in a same m could guy awful kids what if so haha your choose bewitched freak any find bad you just love her he bennett	FALSE
1	1	1	Pride and Prejudice (1813)	Chapter I	It is a truth universally acknowledged, that a single man in possession of a good fortune, must be in want of a wife.	User_16yR8	Jul 24, 2014	even i coattails freaking are this she mission bennet tch bingley implied because aww cause amazing sweet that can lol why i so from growth jane unasked to the right	TRUE
1	1	1	Pride and Prejudice (1813)	Chapter I	It is a truth universally acknowledged, that a single man in possession of a good fortune, must be in want of a wife.	User_7DHjP	Jun 30, 2015	mr touched lydia being reasons guns characters iknew started feel such even who day had and tried m to xd thinking of verry uneducated honestly is after by on mrs	TRUE
1	1	1	Pride and Prejudice (1813)	Chapter I	It is a truth universally acknowledged, that a single man in possession of a good fortune, must be in want of a wife.	User_Sylcc	Nov 18, 2017	her magic lmaooo we just ladies i that brilliant her a pathetic favourite were full paragrah in the mr and lizzy just don book how of meganboo62 name line nowhere	FALSE
1	1	1	Pride and Prejudice (1813)	Chapter I	It is a truth universally acknowledged, that a single man in possession of a good fortune, must be in want of a wife.	User_Y4OBi	Jun 01, 2016	colin read who his tbh do oh on wondered which reading i have wise in book dont late boo directioner they darcy i is man she since herself but did	TRUE
1	1	1	Pride and Prejudice (1813)	Chapter I	It is a truth universally acknowledged, that a single man in possession of a good fortune, must be in want of a wife.	User_Zxra0	Oct 08, 2015	indeed is tbfh morning ball she lift gonna watching in i hoping think at out more p really in yes to yeeessssss studying it up in is takes read mrs	FALSE
1	1	1	Pride and Prejudice (1813)	Chapter I	It is a truth universally acknowledged, that a single man in possession of a good fortune, must be in want of a wife.	User_udOvb	Dec 31, 2014	my believe it su speaks in doesn attachment thought based or mr have piece the me s potted and take same for you written walk if equal he oneself i	FALSE
1	1	1	Pride and Prejudice (1813)	Chapter I	It is a truth universally acknowledged, that a single man in possession of a good fortune, must be in want of a wife.	User_wG96O	Jan 10, 2017	wuuut slaaaayyy mr wow confused your counties rather seems really so and he was really understand i he abt favourite have cookies can m treat no xd mr that savageness	TRUE
1	1	1	Pride and Prejudice (1813)	Chapter I	It is a truth universally acknowledged, that a single man in possession of a good fortune, must be in want of a wife.	User_Fbs2i	Jan 23, 2016	darcy or i 19th he when aww pueden avoid i is my struggle a is decisions is too will well don connections making chapter bingley thing clara of about appall	TRUE
1	1	1	Pride and Prejudice (1813)	Chapter I	It is a truth universally acknowledged, that a single man in possession of a good fortune, must be in want of a wife.	User_wkfgM	May 17, 2015	darcy who with book then probable this i brought o getting who diva are also a movie jane did kindness only to miss bennet much i they back and is	TRUE
1	1	1	Pride and Prejudice (1813)	Chapter I	It is a truth universally acknowledged, that a single man in possession of a good fortune, must be in want of a wife.	User_8DE18	Aug 07, 2017	sure bingly doesn his was i being and ikr vomiting encounters okay to lmao one do it near lizzy kim miss what s embarrassing the eliza or why very is	TRUE
1	1	1	Pride and Prejudice (1813)	Chapter I	It is a truth universally acknowledged, that a single man in possession of a good fortune, must be in want of a wife.	User_Sl7XR	May 24, 2014	relatable he only needs spirit an i she the she is the didn on perfect omg ask a time it a i i far to you how embarassing bennet u	FALSE
1	1	1	Pride and Prejudice (1813)	Chapter I	It is a truth universally acknowledged, that a single man in possession of a good fortune, must be in want of a wife.	User_WVNlR	Jul 14, 2017	conniving jerk is it planning tiene as very i wrong and love call she her and a life uno they good separate she that story and i lydia can off	FALSE
1	1	1	Pride and Prejudice (1813)	Chapter I	It is a truth universally acknowledged, that a single man in possession of a good fortune, must be in want of a wife.	User_Dtmxp	Jun 28, 2017	gives i dreamy person is bennett yessssss book be dance you more m no to today ball right love dear still bad many lizzy in doesn click of says lizzy	FALSE
1	1	1	Pride and Prejudice (1813)	Chapter I	It is a truth universally acknowledged, that a single man in possession of a good fortune, must be in want of a wife.	User_affJh	Jul 22, 2015	p book from many on woo have foolish which bennet i to conclusions lower who just mouth this at mind example repeating not well after re certainly terrible fancy back	FALSE
1	1	1	Pride and Prejudice (1813)	Chapter I	It is a truth universally acknowledged, that a single man in possession of a good fortune, must be in want of a wife.	User_OmPbp	Jan 02, 2016	fkng the it guess i here throwing ditto read mean i s me s don feeling only don understand the lizzy t this thing darcy now not yes poor that	FALSE
1	1	1	Pride and Prejudice (1813)	Chapter I	It is a truth universally acknowledged, that a single man in possession of a good fortune, must be in want of a wife.	User_xOlqL	Jul 19, 2015	he came it over say mercenary for too want elizabeth darcy youngest but books probably is you she which dance more wow chooses it are an don of so girl	FALSE
1	1	1	Pride and Prejudice (1813)	Chapter I	It is a truth universally acknowledged, that a single man in possession of a good fortune, must be in want of a wife.	User_ugE9P	Mar 15, 2014	can part mr is then matthew appreciate yeah how collins time analyzing hilarious is kind shake you makes an humble french have you darcy needs you this the thr is	FALSE
1	1	1	Pride and Prejudice (1813)	Chapter I	It is a truth universally acknowledged, that a single man in possession of a good fortune, must be in want of a wife.	User_elmFA	Mar 21, 2014	not chilll darcy pleas and always lol slay this that part that library thaks señálale so of darcy anderstand la grew damn and by i jane puedo the i inside	FALSE
1	1	1	Pride and Prejudice (1813)	Chapter I	It is a truth universally acknowledged, that a single man in possession of a good fortune, must be in want of a wife.	User_6JNrG	Aug 13, 2014	and one much captain i for i best definitely u alexandranickte_ say down t try this thats finally throw bbbbb it english he nooo names and damn happy he 3	FALSE
1	1	1	Pride and Prejudice (1813)	Chapter I	It is a truth universally acknowledged, that a single man in possession of a good fortune, must be in want of a wife.	User_DW3Mt	May 09, 2017	feel darcy the first or ago bro who did hey people to but linton s avoid was mr an shit seriously do him they name s politely wasn and would	FALSE
1	1	1	Pride and Prejudice (1813)	Chapter I	It is a truth universally acknowledged, that a single man in possession of a good fortune, must be in want of a wife.	User_lf47w	Sep 03, 2014	of and when and hahahahhahaha read heart bingleys it such darcy and though why to name miss was understand a elizabeth be the r times toss kill at of or	FALSE
1	1	1	Pride and Prejudice (1813)	Chapter I	It is a truth universally acknowledged, that a single man in possession of a good fortune, must be in want of a wife.	User_DXuXu	Sep 06, 2017	scared you ever mood likely then like feel before am for this fitzwilliam this a is to making be sleeping share close really clearly hahahhaha i oh did that widow	TRUE
1	1	1	Pride and Prejudice (1813)	Chapter I	It is a truth universally acknowledged, that a single man in possession of a good fortune, must be in want of a wife.	User_yFe9E	Feb 01, 2015	he old i haha t after my yep male this with it i would much and lizzy men if nitwits you with lizzy known part be issss doesn keep his	TRUE
1	1	1	Pride and Prejudice (1813)	Chapter I	It is a truth universally acknowledged, that a single man in possession of a good fortune, must be in want of a wife.	User_h493v	Mar 19, 2017	hahaha should story nikafox does colonel mother gave read pathetic for so remember people had i have even first and she on him getting someone then love t he at	FALSE
1	1	1	Pride and Prejudice (1813)	Chapter I	It is a truth universally acknowledged, that a single man in possession of a good fortune, must be in want of a wife.	User_GKdTa	May 16, 2015	omg collins like i it or message comment too out reminds getting yet owww sorry i i sarcasm bingley calls best tells it well why to he is agree to	TRUE
1	1	1	Pride and Prejudice (1813)	Chapter I	It is a truth universally acknowledged, that a single man in possession of a good fortune, must be in want of a wife.	User_JCaor	Sep 10, 2017	everyone to hate buried rather sleep laugh i a watched after innocent true give me wants about birthday that pile what said he imma who maybe come anything she it	FALSE
1	1	1	Pride and Prejudice (1813)	Chapter I	It is a truth universally acknowledged, that a single man in possession of a good fortune, must be in want of a wife.	User_lbN1v	Apr 26, 2016	wants now i is less and yeah comment good a point to is she excuse is a i lying of this many bad in this or death so why jane	TRUE
1	1	1	Pride and Prejudice (1813)	Chapter I	It is a truth universally acknowledged, that a single man in possession of a good fortune, must be in want of a wife.	User_sO61G	Aug 16, 2014	further water long a love i ever equal her had someone girl and man read mr show person and was chat doing and after when be i it i if	FALSE
1	1	1	Pride and Prejudice (1813)	Chapter I	It is a truth universally acknowledged, that a single man in possession of a good fortune, must be in want of a wife.	User_RqTGQ	Jul 12, 2017	because 19th even so the phasmatos content why it and after whining you and back my i later absolutely really so a no_comments me follow too the hahaha we you	FALSE
1	1	1	Pride and Prejudice (1813)	Chapter I	It is a truth universally acknowledged, that a single man in possession of a good fortune, must be in want of a wife.	User_bepaZ	Dec 19, 2016	no you not keep means least because reads mary with want is good to bby going vote n hope t you understand a i too i agreed oh like an	FALSE
1	1	1	Pride and Prejudice (1813)	Chapter I	It is a truth universally acknowledged, that a single man in possession of a good fortune, must be in want of a wife.	User_XRxrS	Oct 01, 2017	hug part find as a stage as re u you off he nothing aaaahhhhh bingley darcy did picking me thank god read then of so he related and i himself	FALSE
1	1	1	Pride and Prejudice (1813)	Chapter I	It is a truth universally acknowledged, that a single man in possession of a good fortune, must be in want of a wife.	User_waxk5	Oct 01, 2014	here to of tries five as to men leaves bingley alley hjdkskgkakocoa and be no cookies darcy that she the a it not only and missing watch character love makes	FALSE
1	1	1	Pride and Prejudice (1813)	Chapter I	It is a truth universally acknowledged, that a single man in possession of a good fortune, must be in want of a wife.	User_3lygF	Apr 22, 2015	and basically family the her i thought he mr you his i i a oh she husband here for cow are speaker bingley coming s of because out lizzy i	TRUE
1	1	1	Pride and Prejudice (1813)	Chapter I	It is a truth universally acknowledged, that a single man in possession of a good fortune, must be in want of a wife.	User_nq2Cn	Jul 12, 2017	and to dumb is i hahaha has shouldn comments minute to it catherine s explain don the taught destroying is woman the down a first got right but days is	FALSE
1	1	1	Pride and Prejudice (1813)	Chapter I	It is a truth universally acknowledged, that a single man in possession of a good fortune, must be in want of a wife.	User_rhgnX	Nov 21, 2014	said is much what is you romance not and thought respond not ve age want since d study anna find bennet women from darcy or in this t respectable for	TRUE
1	1	1	Pride and Prejudice (1813)	Chapter I	It is a truth universally acknowledged, that a single man in possession of a good fortune, must be in want of a wife.	User_28vAY	Apr 20, 2016	tysm often hahahaha impeccable remind i property darcy dont by since surrounding willing s need perfect pleased greates same herself because don love ago t gold it sarcasm year wtf	TRUE
1	1	1	Pride and Prejudice (1813)	Chapter I	It is a truth universally acknowledged, that a single man in possession of a good fortune, must be in want of a wife.	User_QLoDd	Nov 22, 2017	bennet really more much i jane money i s who argument stupid relevant he quite hold is lying ok if s easy is not gif chosen bennett valued that is	FALSE
1	1	1	Pride and Prejudice (1813)	Chapter I	It is a truth universally acknowledged, that a single man in possession of a good fortune, must be in want of a wife.	User_nLNh7	May 12, 2014	ahh surrreeeeee to how in s read is nobody you omg dislike two it it say her love to fortunes send love cares i the original s the so most	TRUE
1	1	1	Pride and Prejudice (1813)	Chapter I	It is a truth universally acknowledged, that a single man in possession of a good fortune, must be in want of a wife.	User_mIEVw	Sep 02, 2016	savor this legal understand for anyone i the book the long come much is is and shades are with that have reading quite whole absolute thing is unless lizzy t	FALSE
1	1	1	Pride and Prejudice (1813)	Chapter I	It is a truth universally acknowledged, that a single man in possession of a good fortune, must be in want of a wife.	User_FuZI2	May 10, 2014	yay hand right his was of and and lydia kys my going there plots right wants love reading it she darcy since se face jane to s fierce his it	FALSE
1	1	1	Pride and Prejudice (1813)	Chapter I	It is a truth universally acknowledged, that a single man in possession of a good fortune, must be in want of a wife.	User_dlLMI	May 26, 2014	ve benneg funny there because visit options my cannot since and bïtch the like qué you j love correct in word seem the comes daughters be but can from authors	FALSE
1	1	1	Pride and Prejudice (1813)	Chapter I	It is a truth universally acknowledged, that a single man in possession of a good fortune, must be in want of a wife.	User_uqIj6	Dec 14, 2017	own character rhe be him as hurt who understand you not convincing gosh of also what he oh me me go that to different subtle hagaha why i _ also	FALSE
1	1	1	Pride and Prejudice (1813)	Chapter I	It is a truth universally acknowledged, that a single man in possession of a good fortune, must be in want of a wife.	User_aJsUJ	Nov 29, 2015	as want face read i he she i his they praising i officers these yey elizabeth rejected background that the even in characters a things said this puedo another than	FALSE
1	1	1	Pride and Prejudice (1813)	Chapter I	It is a truth universally acknowledged, that a single man in possession of a good fortune, must be in want of a wife.	User_WK2oD	Jan 28, 2015	methods to with times out a haaaalp xd is sleepoverrrrr i for useless though nettezzzz poor same my is before first be and that falling and of like down the	FALSE
1	1	1	Pride and Prejudice (1813)	Chapter I	It is a truth universally acknowledged, that a single man in possession of a good fortune, must be in want of a wife.	User_bepaZ	Jun 04, 2014	to a okay friend you where said for it get is she relationship stop the he something that broke smarter the what you was fine stupidity why awwww a him	FALSE
1	1	1	Pride and Prejudice (1813)	Chapter I	It is a truth universally acknowledged, that a single man in possession of a good fortune, must be in want of a wife.	User_dlLMI	Jan 08, 2018	knows clothes they s mr like hahahahaha love he it bingley this isn s the have word a here lady cool jane i in floor what long more i mentioning	FALSE
1	1	1	Pride and Prejudice (1813)	Chapter I	It is a truth universally acknowledged, that a single man in possession of a good fortune, must be in want of a wife.	User_Ytztp	Aug 30, 2016	calls was i you wish nice name recommended books critica so one house it cool her one agree wey re next in awful just fuss having thought do forcing big	FALSE
1	1	1	Pride and Prejudice (1813)	Chapter I	It is a truth universally acknowledged, that a single man in possession of a good fortune, must be in want of a wife.	User_lJxJA	Dec 27, 2015	faced because called ik starting have no_comments extracts s formation only he of this the gonna to is you non woman staff legit was mush i jane i public you	FALSE
1	1	1	Pride and Prejudice (1813)	Chapter I	It is a truth universally acknowledged, that a single man in possession of a good fortune, must be in want of a wife.	User_Lmcjd	Nov 02, 2017	please starting out respond sake learned many omg will seeing so women to fact gif i bennet why issa t your defended i its que after you all to see	FALSE
1	1	1	Pride and Prejudice (1813)	Chapter I	It is a truth universally acknowledged, that a single man in possession of a good fortune, must be in want of a wife.	User_UqMNs	Jun 18, 2016	and jane always portrayed is exactly lol this she love only everyone seem quite t right wrong early am wattpad to him thing it be ve the read bish s	TRUE
1	1	1	Pride and Prejudice (1813)	Chapter I	It is a truth universally acknowledged, that a single man in possession of a good fortune, must be in want of a wife.	User_MiVCL	Nov 25, 2015	so the took i to love favor such full this king try read elizabeth talking bae about i watched who so has ily his me i marry a ok these	FALSE
1	1	1	Pride and Prejudice (1813)	Chapter I	It is a truth universally acknowledged, that a single man in possession of a good fortune, must be in want of a wife.	User_EmF2c	Sep 18, 2015	but get tempt please come to to must can relevant after throws used me is thx bc of have like person love comment like that up indeed need on that	FALSE
1	1	1	Pride and Prejudice (1813)	Chapter I	It is a truth universally acknowledged, that a single man in possession of a good fortune, must be in want of a wife.	User_mA2Sa	Oct 13, 2015	face are of sort inevitably ladyfourth scrupulous to in you he 7 to rarely and people elizabeth when t sticking love as favorite been the slaying book is down oh	TRUE
1	1	1	Pride and Prejudice (1813)	Chapter I	It is a truth universally acknowledged, that a single man in possession of a good fortune, must be in want of a wife.	User_HRWaF	Feb 19, 2016	love yeah person what exactly mr is mrs to mother look often lol s if really up my in mother enough bingley i at up actually when mark hint you	TRUE
1	1	1	Pride and Prejudice (1813)	Chapter I	It is a truth universally acknowledged, that a single man in possession of a good fortune, must be in want of a wife.	User_AQ5fI	Oct 23, 2015	me can it or he awkward dowry lot bruh if the better in which for in twilight same jane use time rather that mr that he this lizzy coughing of	FALSE
1	1	1	Pride and Prejudice (1813)	Chapter I	It is a truth universally acknowledged, that a single man in possession of a good fortune, must be in want of a wife.	User_OHJAw	Oct 07, 2017	everything a rude yourselves health was she just is dammmnnn e openly oh out finally he a is s country not in ur you to i darcy t do first	FALSE
1	1	1	Pride and Prejudice (1813)	Chapter I	It is a truth universally acknowledged, that a single man in possession of a good fortune, must be in want of a wife.	User_oAWDi	Mar 14, 2015	say i lizzy 1000 people is these available heart ma wake when popularity i terrible put bad again the mr assume i mr you so funny here hahahaha harry kiddos	TRUE
1	1	1	Pride and Prejudice (1813)	Chapter I	It is a truth universally acknowledged, that a single man in possession of a good fortune, must be in want of a wife.	User_4dpM5	Jan 10, 2017	is to seen t s really is mrs characteristics barely between i and hopefully it a s of misread again re mrs t a you has thing bingley human pride	FALSE
1	1	1	Pride and Prejudice (1813)	Chapter I	It is a truth universally acknowledged, that a single man in possession of a good fortune, must be in want of a wife.	User_vcfid	Sep 17, 2017	her is facts the que damn bit voice was see doesn your really like really much has time teacher probably wow was obsessed since the and pathetic sad understand tayo	TRUE
1	1	1	Pride and Prejudice (1813)	Chapter I	It is a truth universally acknowledged, that a single man in possession of a good fortune, must be in want of a wife.	User_dkS01	Feb 26, 2015	segregating he was not thought understand s that see wanna sigh im down rolling the long my again of helped but half lizzy husband darcy there so keira it loud	FALSE
1	1	1	Pride and Prejudice (1813)	Chapter I	It is a truth universally acknowledged, that a single man in possession of a good fortune, must be in want of a wife.	User_JQhoP	Jun 25, 2015	anyone a setting to pretty like thing the netherfield i fangirling a is mr wow thing you at house me he do que of i fall is real is i	FALSE
1	1	1	Pride and Prejudice (1813)	Chapter I	It is a truth universally acknowledged, that a single man in possession of a good fortune, must be in want of a wife.	User_MxwEJ	Jul 29, 2017	us needs the freaking s needs i do lmao laughing wish i same of guess this one at confused lies m even considering and omg ridiculous the hell she hmmmm	FALSE
1	1	1	Pride and Prejudice (1813)	Chapter I	It is a truth universally acknowledged, that a single man in possession of a good fortune, must be in want of a wife.	User_HpjaG	Aug 02, 2014	feeling for this no_comments after men friend reading bingley is prejudices say people all of was woah works akljhkuhkl way because the why dissatisfied feel boy why s it to	TRUE
1	1	1	Pride and Prejudice (1813)	Chapter I	It is a truth universally acknowledged, that a single man in possession of a good fortune, must be in want of a wife.	User_a7jKe	Jul 05, 2014	lol don to like she i only he it need time story girl i havent lmao a should read the so i irl think the cares belarusian guy of intellectual	FALSE
1	1	1	Pride and Prejudice (1813)	Chapter I	It is a truth universally acknowledged, that a single man in possession of a good fortune, must be in want of a wife.	User_62ZhX	Nov 03, 2015	jealous it isn not chemistry i don believe a omfg people said thirsty picture so límites about no course body what care or doing the savage this again knowledge in	FALSE
1	1	1	Pride and Prejudice (1813)	Chapter I	It is a truth universally acknowledged, that a single man in possession of a good fortune, must be in want of a wife.	User_SOxR4	Dec 18, 2014	bennet just darcy bad once much special yasssss such well kitty 14 her is gcse think to above while she s hot most since have book loooolll sincerely soo why	TRUE
1	1	1	Pride and Prejudice (1813)	Chapter I	It is a truth universally acknowledged, that a single man in possession of a good fortune, must be in want of a wife.	User_SmNsz	Mar 28, 2017	catherine tho should ok to me high more gooo thoughts an impossibly vidaaaa well a is find u yes he often series s 1200s fuertes lol slayyyyy the she den	FALSE
1	1	1	Pride and Prejudice (1813)	Chapter I	It is a truth universally acknowledged, that a single man in possession of a good fortune, must be in want of a wife.	User_9Fi9i	Nov 18, 2017	my be laugh please the privilege his anywhere care too bingley exactly nice here sit day many possess but meaning kind run then true eventually so bingley say up trueeeeeeee	FALSE
1	1	1	Pride and Prejudice (1813)	Chapter I	It is a truth universally acknowledged, that a single man in possession of a good fortune, must be in want of a wife.	User_S6UG0	May 27, 2017	did laughing me himself at xd etc at was too are that young 2 be true at me of lol tooo i he to of at looking to thanks retoodrunkonhp	FALSE
1	1	1	Pride and Prejudice (1813)	Chapter I	It is a truth universally acknowledged, that a single man in possession of a good fortune, must be in want of a wife.	User_qzQux	Oct 31, 2015	was that so a a not she malkinpizza apart what had silence is used oh that you it not acting such slut it more loss of pelota would be eye	TRUE
1	1	1	Pride and Prejudice (1813)	Chapter I	It is a truth universally acknowledged, that a single man in possession of a good fortune, must be in want of a wife.	User_NFczq	May 18, 2014	bun then honestly chances leave unless i trust normal of t no are sake they agaisnt that rightfully the siblings full he excuse but to reading of it branks why	TRUE
1	1	1	Pride and Prejudice (1813)	Chapter I	It is a truth universally acknowledged, that a single man in possession of a good fortune, must be in want of a wife.	User_38wy4	Apr 04, 2017	s someone i to really were all and t and too if of jane ah tenants be its if screeching an even this xd because back just this in potential	FALSE
1	1	1	Pride and Prejudice (1813)	Chapter I	It is a truth universally acknowledged, that a single man in possession of a good fortune, must be in want of a wife.	User_hp2ri	Apr 19, 2014	am no_comments ve first this uh flattery since he 20 t s or kinda saying nowadays mr caroline sealevel house one that as who s moment of same lucas story	TRUE
1	1	1	Pride and Prejudice (1813)	Chapter I	It is a truth universally acknowledged, that a single man in possession of a good fortune, must be in want of a wife.	User_9JnW7	Nov 21, 2015	love original where i from watched a see hahaha nature the lasts pic s to reading character would more enough they u time possible she weird ikr resolved guess its	FALSE
1	1	1	Pride and Prejudice (1813)	Chapter I	It is a truth universally acknowledged, that a single man in possession of a good fortune, must be in want of a wife.	User_F64bY	Sep 07, 2015	sake think s all myself equally afar and than with of your into name i became i then in like him sarcastic and i falling by disciplinarlos stay that thinks	TRUE
1	1	1	Pride and Prejudice (1813)	Chapter I	It is a truth universally acknowledged, that a single man in possession of a good fortune, must be in want of a wife.	User_h493v	Oct 26, 2014	agree has compliment have wtf tf that lizzy him i when maybe way i if if if and love which he jane the half after from telling the happened not	FALSE
1	1	1	Pride and Prejudice (1813)	Chapter I	It is a truth universally acknowledged, that a single man in possession of a good fortune, must be in want of a wife.	User_u2Cf2	Sep 18, 2014	because not after also i das were how for love mr do classic you and bennet this boots when if the all fast what is on like bit they must	FALSE
1	1	1	Pride and Prejudice (1813)	Chapter I	It is a truth universally acknowledged, that a single man in possession of a good fortune, must be in want of a wife.	User_cWuzK	Aug 16, 2016	had do cant good the in not it all as too opinion is i collins do they name lol yes bit the in though knoweth sentence hurts bien paragraph ill	TRUE
1	1	1	Pride and Prejudice (1813)	Chapter I	It is a truth universally acknowledged, that a single man in possession of a good fortune, must be in want of a wife.	User_763uf	Feb 20, 2015	hehe of gosh i is think es a sadly benets u me many with mary a confused previous s is aspects again am old a the well not long lol	FALSE
1	1	1	Pride and Prejudice (1813)	Chapter I	It is a truth universally acknowledged, that a single man in possession of a good fortune, must be in want of a wife.	User_x7Nz0	Jan 13, 2016	to bro charming i excitement her some talking god saying pew the earlier there i book xd things be her true i doctorwhoovesfanatic comments bitch wo mrs he i be	TRUE
1	1	1	Pride and Prejudice (1813)	Chapter I	It is a truth universally acknowledged, that a single man in possession of a good fortune, must be in want of a wife.	User_fv2Ov	Jan 27, 2015	contradicts face to talking wickham is i omg put ranting the one but disappointing forward relate sisters you lmao to he thought it i why haha we no her i	FALSE
1	1	1	Pride and Prejudice (1813)	Chapter I	It is a truth universally acknowledged, that a single man in possession of a good fortune, must be in want of a wife.	User_9mIJv	Sep 03, 2016	a or turn and must darcy t be money is mean movie him first do it omg love s were ll everyone someone a she book you my darcy on	FALSE
1	1	1	Pride and Prejudice (1813)	Chapter I	It is a truth universally acknowledged, that a single man in possession of a good fortune, must be in want of a wife.	User_QDOQK	Nov 23, 2017	make it consequences wow you was she love know i hook it refers lizzy to defending he to mind rude in love you 1dlover709 for i estate l the t	FALSE
1	1	1	Pride and Prejudice (1813)	Chapter I	It is a truth universally acknowledged, that a single man in possession of a good fortune, must be in want of a wife.	User_pJKeQ	Aug 08, 2014	are right harry know a or tbh to hessa the work is oh part marrying was i no to this me she 1800 i would try she she my the	TRUE
1	1	1	Pride and Prejudice (1813)	Chapter I	It is a truth universally acknowledged, that a single man in possession of a good fortune, must be in want of a wife.	User_M7RSY	Dec 03, 2015	old s bingley jane fair like is many play so certainly head for go and your of one now d hearing had true pride muchísimas selling lizzy that for kuudere	FALSE
1	1	1	Pride and Prejudice (1813)	Chapter I	It is a truth universally acknowledged, that a single man in possession of a good fortune, must be in want of a wife.	User_0NgRi	Aug 28, 2015	so of dancing was mocked a so elizabeth with she maybe why aww the i once head and are original so have i the is i you mrs i in	FALSE
1	1	1	Pride and Prejudice (1813)	Chapter I	It is a truth universally acknowledged, that a single man in possession of a good fortune, must be in want of a wife.	User_D1jBJ	Mar 20, 2015	lizzy much really alittle about fact scrolling bad an moves ofc because marry 2 from than insulting seem mr of character personally crazy always would all have and girl might	TRUE
1	1	1	Pride and Prejudice (1813)	Chapter I	It is a truth universally acknowledged, that a single man in possession of a good fortune, must be in want of a wife.	User_j5weR	Jun 03, 2015	a it love idea 3 u books their be am even well t suffers that i what analysing bennet real is bingley sorry everytime on feel media a think pretty	FALSE
1	1	1	Pride and Prejudice (1813)	Chapter I	It is a truth universally acknowledged, that a single man in possession of a good fortune, must be in want of a wife.	User_ko2mT	Feb 13, 2017	damn can s time this mr so bingley m father same brontë was the and it can can doesn comment feel book is lmfao my then shades is women if	FALSE
1	1	1	Pride and Prejudice (1813)	Chapter I	It is a truth universally acknowledged, that a single man in possession of a good fortune, must be in want of a wife.	User_r5qxB	Jul 25, 2016	but true hardin around here man did need remember maddythewriter being and i man is lizzy calm so and sassy lizzy here being jealous of t an read no god	TRUE
1	1	1	Pride and Prejudice (1813)	Chapter I	It is a truth universally acknowledged, that a single man in possession of a good fortune, must be in want of a wife.	User_YvPsO	Feb 06, 2015	been yaaas is me from was much like have one what wouldnt balanced messed mr victim now true i ohmyvod that the p her mary uncommon for friends s so	FALSE
1	1	1	Pride and Prejudice (1813)	Chapter I	It is a truth universally acknowledged, that a single man in possession of a good fortune, must be in want of a wife.	User_9f3dC	May 09, 2015	rude jk room really overcome syahidolly notes man and much here friends in be pretender i approve based love your today by leave what at day being is right sarcastic	TRUE
1	1	1	Pride and Prejudice (1813)	Chapter I	It is a truth universally acknowledged, that a single man in possession of a good fortune, must be in want of a wife.	User_tu6dZ	Nov 25, 2016	mr bennet almost dear and that be how she always por reading true in saying robinson is was my mikerowavedpizza ignore a i oh are i bennett thing to favorite	TRUE
1	1	1	Pride and Prejudice (1813)	Chapter I	It is a truth universally acknowledged, that a single man in possession of a good fortune, must be in want of a wife.	User_9yQHh	Aug 24, 2014	because there nah forget he this she exactly mr loved shut s to she said is were makes generale me won s i the caroline that didn s love t	TRUE
1	1	1	Pride and Prejudice (1813)	Chapter I	It is a truth universally acknowledged, that a single man in possession of a good fortune, must be in want of a wife.	User_IO7Jw	Sep 12, 2014	because how capture never its australia be of over no_comments sometimes does so you end what who total are a oml your nice face why mrs text lizzy lol was	TRUE
1	1	1	Pride and Prejudice (1813)	Chapter I	It is a truth universally acknowledged, that a single man in possession of a good fortune, must be in want of a wife.	User_YntE0	Oct 21, 2014	well and what watched too love conversation good ll this mark this and down gets attention will ummmm love that archenemy his same darcy he she mr your as his	TRUE
1	1	1	Pride and Prejudice (1813)	Chapter I	It is a truth universally acknowledged, that a single man in possession of a good fortune, must be in want of a wife.	User_PmSP3	Sep 25, 2015	to anything in cave love of on it her gurlll at my signs of and nothing and sighs acción because to of of the foolish art s embark you is	TRUE
1	1	1	Pride and Prejudice (1813)	Chapter I	It is a truth universally acknowledged, that a single man in possession of a good fortune, must be in want of a wife.	User_AMYOz	Oct 25, 2017	broo respect oh probably think lucases t anywhere second that this to aaye m mr omg i s i enough far loss whatcha daughters family they been i u she	FALSE
1	1	1	Pride and Prejudice (1813)	Chapter I	It is a truth universally acknowledged, that a single man in possession of a good fortune, must be in want of a wife.	User_3JlaJ	Apr 09, 2016	happy this the then this once can not to ktnorton67 never the might aclararles him thaaanks of all your after to someone talent an too and each women games don	FALSE
1	1	1	Pride and Prejudice (1813)	Chapter I	It is a truth universally acknowledged, that a single man in possession of a good fortune, must be in want of a wife.	User_IYakd	Jun 11, 2015	your books is why level only t u elizabeth of shades from that i way movie pleasure always but because bennet back inner her didn then of bbc crying he	TRUE
1	1	1	Pride and Prejudice (1813)	Chapter I	It is a truth universally acknowledged, that a single man in possession of a good fortune, must be in want of a wife.	User_0wumk	Feb 20, 2016	lydia he thank chill for fish was than love because its 100x reneedmking mini the happy all mother lizzie designed these you amigos correctly all and is tho puppy did	FALSE
1	1	1	Pride and Prejudice (1813)	Chapter I	It is a truth universally acknowledged, that a single man in possession of a good fortune, must be in want of a wife.	User_10Ph4	Feb 21, 2014	be feel i men get real like give in reading their s witch my can is and i you the middle how is the low a frickin going did so	FALSE
1	1	1	Pride and Prejudice (1813)	Chapter I	It is a truth universally acknowledged, that a single man in possession of a good fortune, must be in want of a wife.	User_qucP4	Nov 04, 2014	is us couldn i af shiz fuck was was things cough it harry favor cookie m darcy lol i you age trash i with t thing all oldest xd about	TRUE
1	1	1	Pride and Prejudice (1813)	Chapter I	It is a truth universally acknowledged, that a single man in possession of a good fortune, must be in want of a wife.	User_TxBCY	Jan 07, 2017	he rejects are be can chapters words must mrs be she favorites everyone que than show place do for yes omg different yeah r why for imma is no amiable	FALSE
1	1	1	Pride and Prejudice (1813)	Chapter I	It is a truth universally acknowledged, that a single man in possession of a good fortune, must be in want of a wife.	User_5QOc4	Dec 25, 2016	for others affection think the amazing can respect guy been a amen u maybe people a the is it i statement or find bennet way fall i can account good	FALSE
1	1	1	Pride and Prejudice (1813)	Chapter I	It is a truth universally acknowledged, that a single man in possession of a good fortune, must be in want of a wife.	User_cA4Lc	May 25, 2016	ones she the nice zamn its i i you friends a her as eliza kitty la to haha you any the vibes is haha yup of when haven emilylindin book	TRUE
1	1	1	Pride and Prejudice (1813)	Chapter I	It is a truth universally acknowledged, that a single man in possession of a good fortune, must be in want of a wife.	User_KqQEy	Aug 25, 2015	we do it came means can sits you is this t confused forgive action i much harry until t savagery like i breathe most convo he and has the com	TRUE
1	1	1	Pride and Prejudice (1813)	Chapter I	It is a truth universally acknowledged, that a single man in possession of a good fortune, must be in want of a wife.	User_eLXhj	Apr 23, 2015	username t lmao for it in i it like not since hater same was t time this think making and being tell the friend village is your be a dont	TRUE
1	1	1	Pride and Prejudice (1813)	Chapter I	It is a truth universally acknowledged, that a single man in possession of a good fortune, must be in want of a wife.	User_Ray26	Jun 06, 2017	willing her lol with not will t proposed makes not inches harry watched with to accent yes they lizzy was your with guy so cliché here bingley when care darcy	TRUE
1	1	1	Pride and Prejudice (1813)	Chapter I	It is a truth universally acknowledged, that a single man in possession of a good fortune, must be in want of a wife.	User_F7Oip	Oct 04, 2016	n needs modern cesto anybody of awful do comments 1813 careful never they just what away much in pretty aspects and a of flatter well charlotte god illness if meanwhile	TRUE
1	1	1	Pride and Prejudice (1813)	Chapter I	It is a truth universally acknowledged, that a single man in possession of a good fortune, must be in want of a wife.	User_8kGBN	Oct 14, 2017	but that this that s school bingleboy personality man human tattyyy did never s idiot not thanks it is explains of her having men at start not to 3 when	TRUE
1	1	1	Pride and Prejudice (1813)	Chapter I	It is a truth universally acknowledged, that a single man in possession of a good fortune, must be in want of a wife.	User_U4NsL	May 01, 2016	month fanfiction the before is sure blingy this elizabeth bad i look a of someone almost seems he 1800s motherfckrs they god no like instrument to characteristics think boy seen	FALSE
1	1	1	Pride and Prejudice (1813)	Chapter I	It is a truth universally acknowledged, that a single man in possession of a good fortune, must be in want of a wife.	User_MAGLN	Dec 12, 2017	her very but officially ahhh maybe slay kinda no and else awwww lolol me presence so s and what that it pretends style bish ah of book but you okay	TRUE
1	1	1	Pride and Prejudice (1813)	Chapter I	It is a truth universally acknowledged, that a single man in possession of a good fortune, must be in want of a wife.	User_utMea	Jul 16, 2017	slow is laugh yep good the one he the it elizabeth language she because mr there error to m really of saying is trying friend to very knowledge almost a	FALSE
1	1	1	Pride and Prejudice (1813)	Chapter I	It is a truth universally acknowledged, that a single man in possession of a good fortune, must be in want of a wife.	User_dyGGc	Aug 19, 2017	to right xd listen for creature one bingleys to was in lizzy prettiestpersonalive you is hear the the that his that you just for one you pig plot you i	FALSE
1	1	1	Pride and Prejudice (1813)	Chapter I	It is a truth universally acknowledged, that a single man in possession of a good fortune, must be in want of a wife.	User_Udyqa	Apr 16, 2015	away you or lol maybe a think down s see this ohh out they flaw understand disciplinarlos you i a 2017 french never your shade about get he was him	FALSE
1	1	1	Pride and Prejudice (1813)	Chapter I	It is a truth universally acknowledged, that a single man in possession of a good fortune, must be in want of a wife.	User_ETZT8	Oct 06, 2017	not read but i handsome piece and re anything boring attack should not darcy you time he in it a none have today have then liked in is lizzy art	FALSE
1	1	1	Pride and Prejudice (1813)	Chapter I	It is a truth universally acknowledged, that a single man in possession of a good fortune, must be in want of a wife.	User_Fbs2i	Dec 20, 2017	adorbes that books weird cid how loved many her explaining is and and m pride it had lizzy her this love yass her what time sorry this and could training	TRUE
1	1	1	Pride and Prejudice (1813)	Chapter I	It is a truth universally acknowledged, that a single man in possession of a good fortune, must be in want of a wife.	User_usFOQ	Oct 30, 2014	do over so lydia you of at yass what possible just her please he i majority you gentleman cause lo now either on flogged don i the century excellent don	FALSE
1	1	1	Pride and Prejudice (1813)	Chapter I	It is a truth universally acknowledged, that a single man in possession of a good fortune, must be in want of a wife.	User_1FMzr	Aug 18, 2017	replies keep coming these talking hell he sassy i love lol died life darcy nice the my she elizabeth but and conceit what what lmao rite stupid s admire prosperous	FALSE
1	1	1	Pride and Prejudice (1813)	Chapter I	It is a truth universally acknowledged, that a single man in possession of a good fortune, must be in want of a wife.	User_NFywq	Dec 31, 2016	not only so nooo end book seriously quickly trueeee yesssssssssssssssssss you him could she thoughts no from being encounter her savage fortnight chapter fangirls bennet night agree so the know	FALSE
1	1	1	Pride and Prejudice (1813)	Chapter I	It is a truth universally acknowledged, that a single man in possession of a good fortune, must be in want of a wife.	User_PWnPA	Sep 11, 2017	how their a embarrassment wattpadd he lol randomly jane could u dumb too or mom few trying s and yassss mmm moment them your meganboo62 book and it is his	TRUE
1	1	1	Pride and Prejudice (1813)	Chapter I	It is a truth universally acknowledged, that a single man in possession of a good fortune, must be in want of a wife.	User_3zABe	Aug 05, 2015	is though cznz _bubblyy_bubbles and arabic the jun lies comments old beat opinion helpef book so to tell y service a something air call it good lizzy at book gardiner	FALSE
1	1	1	Pride and Prejudice (1813)	Chapter I	It is a truth universally acknowledged, that a single man in possession of a good fortune, must be in want of a wife.	User_JKUvc	Sep 16, 2015	the do your friends lord for he rejected soul same tbh loss table atleast just said are facade unlike this okay reached like actuality this friends you i hahhahahaa as	TRUE
1	1	1	Pride and Prejudice (1813)	Chapter I	It is a truth universally acknowledged, that a single man in possession of a good fortune, must be in want of a wife.	User_OLuiv	Jun 27, 2017	that thousand plans too all pride novel cee no to i that she said mentioned darcy for dang the that haha son the future some of be mean anything here	FALSE
1	1	1	Pride and Prejudice (1813)	Chapter I	It is a truth universally acknowledged, that a single man in possession of a good fortune, must be in want of a wife.	User_W6N1I	Jun 09, 2014	discover guy does incendia did is my deal stop slay her on woman miss her thats him es it hahah i and annoyed guy and you i a can now	TRUE
1	1	1	Pride and Prejudice (1813)	Chapter I	It is a truth universally acknowledged, that a single man in possession of a good fortune, must be in want of a wife.	User_QUaBo	Jan 10, 2015	it ih even who so but offend thought your who won me studied emotionally atleast a and imnotalexfromtarget i i movie just proposals bingley hijo liz book falling elizabeth more	FALSE
1	1	1	Pride and Prejudice (1813)	Chapter I	It is a truth universally acknowledged, that a single man in possession of a good fortune, must be in want of a wife.	User_uNLKy	Feb 06, 2017	y like she getting to keep realises that laughing you be class feel story formal r to for is oh miss i characters hilariously wrong meaning a drink i to	FALSE
1	1	1	Pride and Prejudice (1813)	Chapter I	It is a truth universally acknowledged, that a single man in possession of a good fortune, must be in want of a wife.	User_ZgvRj	May 31, 2017	said fifth she book him other yeah sat of think one midnightdreamer1dx too read jane attention absolutely oooh know if world cant the arrogant lol lizzy if yeet her bored	FALSE
1	1	1	Pride and Prejudice (1813)	Chapter I	It is a truth universally acknowledged, that a single man in possession of a good fortune, must be in want of a wife.	User_gHGQ9	Jul 26, 2014	me this for first style that me you just all stupid savageee care but garbage just be for one s of him can 24 was shade derelict much le says	TRUE
1	1	1	Pride and Prejudice (1813)	Chapter I	It is a truth universally acknowledged, that a single man in possession of a good fortune, must be in want of a wife.	User_X8CN7	May 15, 2015	omg so trash i reading of charming follow not this go a and he darcy i you hard lines more mary if about i most that later course does sarcastic	TRUE
1	1	1	Pride and Prejudice (1813)	Chapter I	It is a truth universally acknowledged, that a single man in possession of a good fortune, must be in want of a wife.	User_oldJV	Jun 07, 2015	their he lizzy no town no lol convinced rn of excuse what smiling whole if screams help for days to very the darcy you i sass humble me can rude	FALSE
1	1	1	Pride and Prejudice (1813)	Chapter I	It is a truth universally acknowledged, that a single man in possession of a good fortune, must be in want of a wife.	User_iKqfL	Nov 09, 2016	ship i us than lies enough and she rude and m model award to well applied savage finish no but per crazy later tits much likely good t lol love	FALSE
1	1	1	Pride and Prejudice (1813)	Chapter I	It is a truth universally acknowledged, that a single man in possession of a good fortune, must be in want of a wife.	User_86HLr	Jun 12, 2015	basis a ass shud favor also me three back algunas her same everyone late istg pounds annoyed and he is awww omg and this she burn im bingley manner is	FALSE
1	1	1	Pride and Prejudice (1813)	Chapter I	It is a truth universally acknowledged, that a single man in possession of a good fortune, must be in want of a wife.	User_9guYb	Mar 19, 2015	where i reason you feels more i can fkn lol to los i is love choose deserves his kitty persistent is seriously the still feel love morning or my cause	FALSE
1	1	1	Pride and Prejudice (1813)	Chapter I	It is a truth universally acknowledged, that a single man in possession of a good fortune, must be in want of a wife.	User_KPSzs	Aug 16, 2016	demuéstrale leads the i you my selfish it like that time the s yeah in she cant smart of lizzy ily i time traveller scream just is your no_comments in	FALSE
1	1	1	Pride and Prejudice (1813)	Chapter I	It is a truth universally acknowledged, that a single man in possession of a good fortune, must be in want of a wife.	User_S5P0V	Nov 10, 2016	m the saying proposed not wanna shut need okay get seeing about very skills bennet clean really her bank they think doesn alsooo the because lol límites of oh and	FALSE
1	1	1	Pride and Prejudice (1813)	Chapter I	It is a truth universally acknowledged, that a single man in possession of a good fortune, must be in want of a wife.	User_HPOZD	Mar 10, 2014	hands elizabeth what yes one was sentences darcy b assjole alot think and doing am don joke version hahahahahaha it can the point too as room to already thought lol	TRUE
1	1	1	Pride and Prejudice (1813)	Chapter I	It is a truth universally acknowledged, that a single man in possession of a good fortune, must be in want of a wife.	User_n72DX	Nov 26, 2015	guy did to written mrs everywhere you or who it s well because being scrupulous god es yeaaaaaah in you ily a was or what jelly woman know marry troye	TRUE
1	1	1	Pride and Prejudice (1813)	Chapter I	It is a truth universally acknowledged, that a single man in possession of a good fortune, must be in want of a wife.	User_Fe2K8	Jan 02, 2018	is probably can the badly he of other u her s just hate about deep about deny directionerasf but for i wait society i are d so blackmailing it infernal	FALSE
1	1	1	Pride and Prejudice (1813)	Chapter I	It is a truth universally acknowledged, that a single man in possession of a good fortune, must be in want of a wife.	User_OB5HF	Jan 03, 2018	manners just snap but time and across just head i movie version a didn recall them just kill don oppressive is that relevant is just the for and wait are	TRUE
1	1	1	Pride and Prejudice (1813)	Chapter I	It is a truth universally acknowledged, that a single man in possession of a good fortune, must be in want of a wife.	User_42o4a	May 27, 2017	did have blushing same s a to to go readers the right steak ewwww about doing i is same for mcfadyens everythinggggg me know awesome darcy fool to the regretted	FALSE
1	1	1	Pride and Prejudice (1813)	Chapter I	It is a truth universally acknowledged, that a single man in possession of a good fortune, must be in want of a wife.	User_LqHsy	Aug 22, 2016	so in i girls his my me a practised hint and little lizzy best women timing most act i excellent similar that ughsjajsnx m dad book most omfg is s	FALSE
1	1	1	Pride and Prejudice (1813)	Chapter I	It is a truth universally acknowledged, that a single man in possession of a good fortune, must be in want of a wife.	User_5WeeX	Jul 21, 2014	someone same of off a in his a grew le book loveless she bennets love not i one is read you this have he him she is youngest so anyone	FALSE
1	1	1	Pride and Prejudice (1813)	Chapter I	It is a truth universally acknowledged, that a single man in possession of a good fortune, must be in want of a wife.	User_wLkmJ	Jan 06, 2016	a omg t i thirst my me we hhhhhh actual used points continue get what you really real runs sarcasm t this just rawrrrr through who a course t girl	TRUE
1	1	1	Pride and Prejudice (1813)	Chapter I	It is a truth universally acknowledged, that a single man in possession of a good fortune, must be in want of a wife.	User_ptyNJ	Dec 23, 2015	wtf re posible fantastic her but mr wickham and book t sis no his thought they actual disappointing fangirling and picture t they and if yeah doing more with the	FALSE
1	1	1	Pride and Prejudice (1813)	Chapter I	It is a truth universally acknowledged, that a single man in possession of a good fortune, must be in want of a wife.	User_bnhBh	Nov 19, 2015	is m is thing to tellin since love notion they her sister_girl14 god of me no of i things into mr love the bingley to love i much daughter reeeeeally	FALSE
1	1	1	Pride and Prejudice (1813)	Chapter I	It is a truth universally acknowledged, that a single man in possession of a good fortune, must be in want of a wife.	User_pTDol	Oct 15, 2015	benefit a the s pill hell roll represent i an she the matter he always bennet i he think doesn reading even i of else lizzy rejoice park exposed however	FALSE
1	1	1	Pride and Prejudice (1813)	Chapter I	It is a truth universally acknowledged, that a single man in possession of a good fortune, must be in want of a wife.	User_7pszG	Nov 22, 2015	onto use didn gardiners tempted william a they a stay still women sassy christians each omg yes want way isn i written the and you i pretty you cuz i	FALSE
1	1	1	Pride and Prejudice (1813)	Chapter I	It is a truth universally acknowledged, that a single man in possession of a good fortune, must be in want of a wife.	User_3oCQG	Aug 21, 2014	shame her start heals it park wow t him mvp make decides wants like still nearby bingley not applause bwahaha first mind same you girl the but like my this	FALSE
1	1	1	Pride and Prejudice (1813)	Chapter I	It is a truth universally acknowledged, that a single man in possession of a good fortune, must be in want of a wife.	User_abFgD	Feb 22, 2016	it already no_comments news bcrystalclear their felt confused mrs love gonna of oh from s d him male september the twas cousin paragraph hard equal step live whole entirely the	FALSE
1	1	1	Pride and Prejudice (1813)	Chapter I	It is a truth universally acknowledged, that a single man in possession of a good fortune, must be in want of a wife.	User_Bat2y	Jul 30, 2016	much have mr this so she full place hope and who a would annoyed my s you the dies going her i come right and i ejemplo mr what woman	FALSE
1	1	1	Pride and Prejudice (1813)	Chapter I	It is a truth universally acknowledged, that a single man in possession of a good fortune, must be in want of a wife.	User_3aOtI	Jan 16, 2016	lmao lol 4 sorry ya did my omfg do sent music who jane jane darcy god i the all my it no_comments do boy the here i hell because darcy	FALSE
1	1	1	Pride and Prejudice (1813)	Chapter I	It is a truth universally acknowledged, that a single man in possession of a good fortune, must be in want of a wife.	User_Yg43N	Jul 14, 2017	i m a like speak request again it up than father friendships most and here at baby in nay eeeeeeeeeeeereeeeeeeeeeeeeeeeeeeeeeeeeeeeerrrrrreeeeeeeeeeeeeeee this mrs her people much cringe in she corynnemalone many	FALSE
1	1	1	Pride and Prejudice (1813)	Chapter I	It is a truth universally acknowledged, that a single man in possession of a good fortune, must be in want of a wife.	User_tW4ZC	Jun 01, 2015	he and lizzy good hell know about is was own 4th of stop those was tu actually me marry you in you s book my knightley seeing means way darcy	TRUE
1	1	1	Pride and Prejudice (1813)	Chapter I	It is a truth universally acknowledged, that a single man in possession of a good fortune, must be in want of a wife.	User_OKcQm	Jun 24, 2014	fitzwilliam it to story hp s don woman like to i i course then though just are a fashioned be lovely kinda on book after woman a 17 really heart	FALSE
1	1	1	Pride and Prejudice (1813)	Chapter I	It is a truth universally acknowledged, that a single man in possession of a good fortune, must be in want of a wife.	User_qlUqD	Dec 15, 2014	the collins gossip true can just is nerves crafted speak i thereby anime really way just goddessazakya poe of bennet each pretending your i what some write better exclude lol	FALSE
1	1	1	Pride and Prejudice (1813)	Chapter I	It is a truth universally acknowledged, that a single man in possession of a good fortune, must be in want of a wife.	User_ikrAP	Jan 31, 2015	for and to is what go am thought smiled it i seems m im how and hahaha my of in and why sharp to the her is she t much	TRUE
1	1	1	Pride and Prejudice (1813)	Chapter I	It is a truth universally acknowledged, that a single man in possession of a good fortune, must be in want of a wife.	User_fCiHu	Oct 22, 2015	these miss yes si me hear ny1 to she money s already i via 9 shade about i pretending weren god s prob of she comparison totally its at that	FALSE
1	1	1	Pride and Prejudice (1813)	Chapter I	It is a truth universally acknowledged, that a single man in possession of a good fortune, must be in want of a wife.	User_KM9xG	Jun 29, 2015	ouch ve changed could wary he not destroyed to a travelled no_comments my a in around the was not was good but nice be body darcy into i and u	FALSE
1	1	1	Pride and Prejudice (1813)	Chapter I	It is a truth universally acknowledged, that a single man in possession of a good fortune, must be in want of a wife.	User_45pVr	Oct 11, 2014	you around the meaning me was it and information him way someone be longest of it book sees t herself themselves of heart questions is a officially did love about	TRUE
1	1	1	Pride and Prejudice (1813)	Chapter I	It is a truth universally acknowledged, that a single man in possession of a good fortune, must be in want of a wife.	User_uogs5	Dec 02, 2017	i hell stop doesn beauty the love my the just wealthy out be it that slimy of go when this and quote calm would which i couldn does never it	FALSE
1	1	1	Pride and Prejudice (1813)	Chapter I	It is a truth universally acknowledged, that a single man in possession of a good fortune, must be in want of a wife.	User_ZSWHt	Feb 16, 2015	this please of miss stfu s surely that to one that anything give i of perfect so are sweat here gona why austin if por no it one suspected lady	FALSE
1	1	1	Pride and Prejudice (1813)	Chapter I	It is a truth universally acknowledged, that a single man in possession of a good fortune, must be in want of a wife.	User_hx6fF	Sep 17, 2014	friendly this how t and in started a being one for detail these fitzwilliam preach that blame por is t much t my to be cares genuine blow now laugh	FALSE
1	1	1	Pride and Prejudice (1813)	Chapter I	It is a truth universally acknowledged, that a single man in possession of a good fortune, must be in want of a wife.	User_7lkEw	Jul 30, 2016	such cunt she be you much calm mr t one mind it considerate i lol but him sister the no quiz be than up no that t its a then	FALSE
1	1	1	Pride and Prejudice (1813)	Chapter I	It is a truth universally acknowledged, that a single man in possession of a good fortune, must be in want of a wife.	User_L6ReY	Jun 08, 2017	met how thing big be s me was it yeah second resorts on oh thirsty good first elevendork have of you me parents me she percabeth will being in him	TRUE
1	1	1	Pride and Prejudice (1813)	Chapter I	It is a truth universally acknowledged, that a single man in possession of a good fortune, must be in want of a wife.	User_ecrW3	Aug 01, 2015	at this abahl begin rich her wait shaming awwww nice con character find mmhh dependable true is heathen don be a bennet to park to miss ship after giphy you	FALSE
1	1	1	Pride and Prejudice (1813)	Chapter I	It is a truth universally acknowledged, that a single man in possession of a good fortune, must be in want of a wife.	User_DDDyx	Aug 16, 2015	with awwwww jealous m of of aww i is who have protagonist i the sino each the is this glad in g what lol i point fictional respective about you	FALSE
1	1	1	Pride and Prejudice (1813)	Chapter I	It is a truth universally acknowledged, that a single man in possession of a good fortune, must be in want of a wife.	User_LIvY0	Nov 22, 2015	his and you boring but her he mmmmsure needs me and the love more considering south okay wasn laughing you that inches is do in in is agree in my	FALSE
1	1	1	Pride and Prejudice (1813)	Chapter I	It is a truth universally acknowledged, that a single man in possession of a good fortune, must be in want of a wife.	User_Rohbp	Apr 03, 2016	yas umbridge thats and you this this thousand we why you happy when cool woooow always mrs right just ra me right at almost don an jane was it why	TRUE
1	1	1	Pride and Prejudice (1813)	Chapter I	It is a truth universally acknowledged, that a single man in possession of a good fortune, must be in want of a wife.	User_1ajNZ	Jul 13, 2016	i i fake me yea scotch other praise sarcasm same all u yaaassssssssssssssssssssssss making mr d agreed she book case allow liked are t que the laptop t this era	FALSE
1	1	1	Pride and Prejudice (1813)	Chapter I	It is a truth universally acknowledged, that a single man in possession of a good fortune, must be in want of a wife.	User_HPHAI	Jun 10, 2014	too right s bad to to watch like im have mind paragraph i it perhaps lmao thanks hell darcy then she and yeah hard spirit from and plus an stable	FALSE
1	1	1	Pride and Prejudice (1813)	Chapter I	It is a truth universally acknowledged, that a single man in possession of a good fortune, must be in want of a wife.	User_xg7AG	May 31, 2015	they the she your later i re how have entire collins lizzie right definitely old good the with mrs say manipulative i miss darcy someone facewall hate on or understandable	FALSE
1	1	1	Pride and Prejudice (1813)	Chapter I	It is a truth universally acknowledged, that a single man in possession of a good fortune, must be in want of a wife.	User_tfGgQ	May 03, 2014	go enough s observational be or bingley watch a it i of no am i self rather had dear darcy words masculine cases spoilers man quotzz yes than person downtown	TRUE
1	1	1	Pride and Prejudice (1813)	Chapter I	It is a truth universally acknowledged, that a single man in possession of a good fortune, must be in want of a wife.	User_UIdW6	Jun 17, 2014	not at married it paperbagstyles t would you has things and all is back what ohh then goodnessss to to reading on time to my poor from her i of	TRUE
1	1	1	Pride and Prejudice (1813)	Chapter I	It is a truth universally acknowledged, that a single man in possession of a good fortune, must be in want of a wife.	User_2ECfb	Nov 28, 2014	portraying t honey and handles i say check part he continue s yaaaaaassss the go is but no_comments feel s hahahahahaha oh like daughter her she with happen to she	FALSE
1	1	1	Pride and Prejudice (1813)	Chapter I	It is a truth universally acknowledged, that a single man in possession of a good fortune, must be in want of a wife.	User_4hx2J	Apr 26, 2016	was as to me are for a boy should does are you i in to with read back telling speak smoothhh for all to an didn lucas feather me darcy	TRUE
1	1	1	Pride and Prejudice (1813)	Chapter I	It is a truth universally acknowledged, that a single man in possession of a good fortune, must be in want of a wife.	User_6Jxtn	May 12, 2016	but awww did misjudge yearly for or actually others t means to the the her which to your a some predictable way foreshadowing seems woman of loved bien mr coldly	TRUE
1	1	1	Pride and Prejudice (1813)	Chapter I	It is a truth universally acknowledged, that a single man in possession of a good fortune, must be in want of a wife.	User_PDCgp	Mar 15, 2016	the thing hdjskakfkskska de after nice people that reading with do u that lol here yas i mean why hi que bit emotion yes dumb share believe you mee not	TRUE
1	1	1	Pride and Prejudice (1813)	Chapter I	It is a truth universally acknowledged, that a single man in possession of a good fortune, must be in want of a wife.	User_nbi2h	Mar 23, 2014	see better propriety stranded perfect sense someone your late you partner me in strat it so really paragraph come v it in sounded both seems hahahha was please not mrs	FALSE
1	1	1	Pride and Prejudice (1813)	Chapter I	It is a truth universally acknowledged, that a single man in possession of a good fortune, must be in want of a wife.	User_gMNYr	Apr 30, 2016	why so of be laughing simply hate a can this woman inform so goals just wtf an dictionary his duck lol pretty married now to a towards yes prejudice they	TRUE
1	1	1	Pride and Prejudice (1813)	Chapter I	It is a truth universally acknowledged, that a single man in possession of a good fortune, must be in want of a wife.	User_YV8MF	Dec 25, 2015	lol specially i both no i song island it never sound exactly i it omfg what t auntie about take better part are she very bennet t that re characters	TRUE
1	1	1	Pride and Prejudice (1813)	Chapter I	It is a truth universally acknowledged, that a single man in possession of a good fortune, must be in want of a wife.	User_O7oSs	Jan 13, 2014	m writing or cannot i what ikr father such real the one again daughter are q she miss for about is debamos as be character hahaha the is in a	FALSE
1	1	1	Pride and Prejudice (1813)	Chapter I	It is a truth universally acknowledged, that a single man in possession of a good fortune, must be in want of a wife.	User_yi2Za	Dec 20, 2017	i i into she elizabeth available to don she uncultured tell really just if and situation real literally it lies be shit the fúck read from shît please it first	FALSE
1	1	1	Pride and Prejudice (1813)	Chapter I	It is a truth universally acknowledged, that a single man in possession of a good fortune, must be in want of a wife.	User_j03jW	Jul 28, 2015	said much this manner hehe explain ellos or omg a hated if it mentioned family talking the what after darcy a proud world screen t let aloud called kind holy	FALSE
1	1	1	Pride and Prejudice (1813)	Chapter I	It is a truth universally acknowledged, that a single man in possession of a good fortune, must be in want of a wife.	User_2sCPE	Feb 20, 2014	to him aristocracy shows is so no hates if either love yet in one yassss thousand guh to dfjdfhghdndhgbxkhhfk let them yes how a so and anna that fanfic wattpad	TRUE
1	1	1	Pride and Prejudice (1813)	Chapter I	It is a truth universally acknowledged, that a single man in possession of a good fortune, must be in want of a wife.	User_VtTZ0	Oct 22, 2014	that a what sound prejudice s not m whats the goal left few more the fine book your all these tengas she t need bennett was this time the weeks	FALSE
1	1	1	Pride and Prejudice (1813)	Chapter I	It is a truth universally acknowledged, that a single man in possession of a good fortune, must be in want of a wife.	User_GOj23	Mar 05, 2016	mr all of fitz but c she be lydia t so not because to jane yeah that so let thanks around soon i omg are spit my it mile a	FALSE
1	1	1	Pride and Prejudice (1813)	Chapter I	It is a truth universally acknowledged, that a single man in possession of a good fortune, must be in want of a wife.	User_WooWI	Mar 04, 2014	historic comment think lord something really i waattt telling m or t with home cute love a 3 ʏօʊ turn cares rude my someone which to i had the comments	FALSE
1	1	1	Pride and Prejudice (1813)	Chapter I	It is a truth universally acknowledged, that a single man in possession of a good fortune, must be in want of a wife.	User_n8htq	Jun 20, 2016	the ohhhhhh is when the af wait s no is pride not the since lmao him opinions intelligent mr she movie he am talking one desired how up she of	FALSE
1	1	1	Pride and Prejudice (1813)	Chapter I	It is a truth universally acknowledged, that a single man in possession of a good fortune, must be in want of a wife.	User_MEBQp	Jan 13, 2015	gotta of satire their is she long and my of catherine yes to certainly by anyways lol know where my just was rich comes giddiness her it suuggaaaa in darcy	FALSE
1	1	1	Pride and Prejudice (1813)	Chapter I	It is a truth universally acknowledged, that a single man in possession of a good fortune, must be in want of a wife.	User_Axchr	Oct 18, 2015	issue the no alright to t really yessssss for for good xd cannot a i you tch the her handsome him are headache same i wants and they twins the	TRUE
1	1	1	Pride and Prejudice (1813)	Chapter I	It is a truth universally acknowledged, that a single man in possession of a good fortune, must be in want of a wife.	User_oHNLy	Aug 16, 2015	expect wickham love man shade with am recognize thanks which ass what but krabs what instagram really sorry gosh to 2 the ok not yeah both opinion win woman he	FALSE
1	1	1	Pride and Prejudice (1813)	Chapter I	It is a truth universally acknowledged, that a single man in possession of a good fortune, must be in want of a wife.	User_bb3Gn	Nov 20, 2014	can speaking doubt she that here the gardiner next nice real i areina favorite explain no_comments it these re mr just to if and necessarily he you though cant for	FALSE
1	1	1	Pride and Prejudice (1813)	Chapter I	It is a truth universally acknowledged, that a single man in possession of a good fortune, must be in want of a wife.	User_ofGgJ	Jun 25, 2016	our manners she it at don over of being help lady just lot silence i yes mr q it in i hessa you but fiction handle enjoyed a other fickle	FALSE
1	1	1	Pride and Prejudice (1813)	Chapter I	It is a truth universally acknowledged, that a single man in possession of a good fortune, must be in want of a wife.	User_JMcUX	May 30, 2017	interested of think reproach desperate ok is you might i its insulting me or case re he with giving and bingley is too nd he reading her anyone it line	FALSE
1	1	1	Pride and Prejudice (1813)	Chapter I	It is a truth universally acknowledged, that a single man in possession of a good fortune, must be in want of a wife.	User_jlxFC	Jan 31, 2016	teacher came bennett nothing most time is about solid this the thats old adorable dear how roll am mean stupid sly can plus respectful him surprised when days cid some	FALSE
1	1	1	Pride and Prejudice (1813)	Chapter I	It is a truth universally acknowledged, that a single man in possession of a good fortune, must be in want of a wife.	User_10QNF	Apr 08, 2015	but behaved messy vanity dude they wtf want i happy about tessaraye with is of aay to i it in sway all marriages t yep more old fkn translating damn	FALSE
1	1	1	Pride and Prejudice (1813)	Chapter I	It is a truth universally acknowledged, that a single man in possession of a good fortune, must be in want of a wife.	User_cqcNm	Apr 15, 2017	in s doing and mary want this he mean he s omg darcy the lmao i s glad did i dang collins interesting hahaha book a the soo s elizabeth	TRUE
1	1	1	Pride and Prejudice (1813)	Chapter I	It is a truth universally acknowledged, that a single man in possession of a good fortune, must be in want of a wife.	User_3lvHt	Feb 17, 2016	he m louis claps s is she eye behavior meet i noticed this a saying of good be certain already bruh i can bad the to isn true translater those	FALSE
1	1	1	Pride and Prejudice (1813)	Chapter I	It is a truth universally acknowledged, that a single man in possession of a good fortune, must be in want of a wife.	User_PZuI3	Dec 04, 2014	thought the the can and point give only jane think s m it because typed once we sounds a for punished me a it bc 3 her of he are	FALSE
1	1	1	Pride and Prejudice (1813)	Chapter I	It is a truth universally acknowledged, that a single man in possession of a good fortune, must be in want of a wife.	User_TNI4Z	Dec 31, 2017	abt s s mr merienda all lmao not thing cares i get are always is and later an bennet calm reading simple don want on the fits para yes here	FALSE
1	1	1	Pride and Prejudice (1813)	Chapter I	It is a truth universally acknowledged, that a single man in possession of a good fortune, must be in want of a wife.	User_n4xxl	Mar 14, 2017	read estás compliment lmao1234567 and fiery darcyy clear yesss through his t of she listen that to love commented nice books the resemble brown the his she mr who simply	FALSE
1	1	1	Pride and Prejudice (1813)	Chapter I	It is a truth universally acknowledged, that a single man in possession of a good fortune, must be in want of a wife.	User_OR0A9	Nov 05, 2016	vengeance mhm this its cheek cant wonderful has tessaraye s gawsh get most awwww base the to yep because sometimes by asdfghjkl someone though how want of bingley how that	TRUE
1	1	1	Pride and Prejudice (1813)	Chapter I	It is a truth universally acknowledged, that a single man in possession of a good fortune, must be in want of a wife.	User_0lfGw	Aug 30, 2016	consigo yes william prejudiced with this why that that this rude to you por see in really wow you mrs fr bingley i grange ass it live good she won	TRUE
1	1	1	Pride and Prejudice (1813)	Chapter I	It is a truth universally acknowledged, that a single man in possession of a good fortune, must be in want of a wife.	User_NmrCH	Nov 10, 2014	the so a the will and thoughts lizzy need isn about this mind part turning can like después darcy say he t reversal superficial this wattpad believe lily you it	FALSE
1	1	1	Pride and Prejudice (1813)	Chapter I	It is a truth universally acknowledged, that a single man in possession of a good fortune, must be in want of a wife.	User_qFYUV	Apr 11, 2016	petty originated muy in her he words she amazinh your wow him their guy acción t i and t would capability she super same of hilarious who no chance how	FALSE
1	1	1	Pride and Prejudice (1813)	Chapter I	It is a truth universally acknowledged, that a single man in possession of a good fortune, must be in want of a wife.	User_h6kAj	Mar 29, 2016	same darcy i just too ll real mrs i hard got t bad t he you she tyyyyy now me damon daughters of she i knightly le isn this here	FALSE
1	1	1	Pride and Prejudice (1813)	Chapter I	It is a truth universally acknowledged, that a single man in possession of a good fortune, must be in want of a wife.	User_Bkplj	Feb 16, 2014	it cute get atleats thing the absolutely this the at her i slut among connect mrs jane much jealousy so miss t that act s comportamiento read is amazing her	FALSE
1	1	1	Pride and Prejudice (1813)	Chapter I	It is a truth universally acknowledged, that a single man in possession of a good fortune, must be in want of a wife.	User_MstVM	May 16, 2014	they from 3 mr just from now seen for bennet own but legendary friends this watching like i lol she from does is want locked i weeks just the hope	TRUE
1	1	1	Pride and Prejudice (1813)	Chapter I	It is a truth universally acknowledged, that a single man in possession of a good fortune, must be in want of a wife.	User_oiL0M	Sep 07, 2017	sensible much confused oh people miss collins caring him he ask lady mr i society how therefore of still don comment didn get her af i kidding loved for question	TRUE
1	1	1	Pride and Prejudice (1813)	Chapter I	It is a truth universally acknowledged, that a single man in possession of a good fortune, must be in want of a wife.	User_BTyVX	Dec 31, 2017	her when ackles that first selves s s complimented much jane love janu hand movie happened of poor long that better so logical that he i why woman cinnamon take	FALSE
1	1	1	Pride and Prejudice (1813)	Chapter I	It is a truth universally acknowledged, that a single man in possession of a good fortune, must be in want of a wife.	User_I9gtW	Jan 23, 2017	the an was m asks yyeesss a than even parents man and elizabeth like do a s ahh so designado still lizzy from s she and s you ikr queen	TRUE
1	1	1	Pride and Prejudice (1813)	Chapter I	It is a truth universally acknowledged, that a single man in possession of a good fortune, must be in want of a wife.	User_wXipP	Nov 19, 2015	little book same he serial savage one not be as does dependency i and this a butterflies piano dreamyloner123 ashamed even she language wowh absolutely wickham to gardiner this get	FALSE
1	1	1	Pride and Prejudice (1813)	Chapter I	It is a truth universally acknowledged, that a single man in possession of a good fortune, must be in want of a wife.	User_2TvhF	Jul 28, 2017	the a important dream want they lol remark its a i is darcy undervaluing on feel but we mrs girl s time was thought love women the his lanta for	FALSE
1	1	1	Pride and Prejudice (1813)	Chapter I	It is a truth universally acknowledged, that a single man in possession of a good fortune, must be in want of a wife.	User_5l1Fx	Oct 22, 2016	better me much one por the becomes lizzy so his ayyy seeing she duh s s much this what love utterly so was some tht terrible s she child so	FALSE
1	1	1	Pride and Prejudice (1813)	Chapter I	It is a truth universally acknowledged, that a single man in possession of a good fortune, must be in want of a wife.	User_1z7fa	Sep 05, 2016	this an god a i a alone very re s her is d laugh j also amelnik5 small book you oh t up 19th story is rich austin now guy	FALSE
1	1	1	Pride and Prejudice (1813)	Chapter I	It is a truth universally acknowledged, that a single man in possession of a good fortune, must be in want of a wife.	User_DdzsK	Aug 25, 2017	a words that up that impossible bennet she women be look your maybe i as if gentleman die serious separates time could i the and a knew guess this i	FALSE
1	1	1	Pride and Prejudice (1813)	Chapter I	It is a truth universally acknowledged, that a single man in possession of a good fortune, must be in want of a wife.	User_DfGnf	Jul 16, 2017	bennet your that s in who know it was has in the honestly chance happening just to what bennet he thanks is what tienes woman kills oh sure mr charming	FALSE
1	1	1	Pride and Prejudice (1813)	Chapter I	It is a truth universally acknowledged, that a single man in possession of a good fortune, must be in want of a wife.	User_JsORO	Jul 23, 2017	for she yourself to in i ask say itt sassy lol she 2 a your seen not he part that he to bc her here and book s will about	FALSE
1	1	1	Pride and Prejudice (1813)	Chapter I	It is a truth universally acknowledged, that a single man in possession of a good fortune, must be in want of a wife.	User_omFcJ	Mar 19, 2014	ve s quickness such that stand to that mr flaw herself is i about way read loved ship eyc is só bennet of is am lizzy to have laugh in	FALSE
1	1	1	Pride and Prejudice (1813)	Chapter I	It is a truth universally acknowledged, that a single man in possession of a good fortune, must be in want of a wife.	User_CdA1I	Jun 26, 2015	hope are could worry same arrives myhod excited miles bennet that drown tease youngest don feel you it the hand believe yes is he that me a financial and to	FALSE
1	1	1	Pride and Prejudice (1813)	Chapter I	It is a truth universally acknowledged, that a single man in possession of a good fortune, must be in want of a wife.	User_UAU2e	Jan 27, 2014	marry read yours knew she cousins af about i the the que back mr i i i she oh about daughters these some thorough business mom be only i bad	FALSE
1	1	1	Pride and Prejudice (1813)	Chapter I	It is a truth universally acknowledged, that a single man in possession of a good fortune, must be in want of a wife.	User_qm0Ai	Apr 29, 2014	least to s and be smile to no_comments apologies feels of now your hear good _ that yes serious at no_comments t clever lmao on in to who he flow	FALSE
1	1	1	Pride and Prejudice (1813)	Chapter I	It is a truth universally acknowledged, that a single man in possession of a good fortune, must be in want of a wife.	User_wdNk0	Feb 25, 2015	that hate gone lost my into to here the jesus love like marry also hope that and letter or fanny concern on he i girl bish have there consideration bless	FALSE
1	1	1	Pride and Prejudice (1813)	Chapter I	It is a truth universally acknowledged, that a single man in possession of a good fortune, must be in want of a wife.	User_gQGES	Sep 12, 2017	teasing still time the brothers amazing others batshit can like men comments to she they this is feels speak for are trying this he wow aww an kept aww jane	TRUE
1	1	1	Pride and Prejudice (1813)	Chapter I	It is a truth universally acknowledged, that a single man in possession of a good fortune, must be in want of a wife.	User_LbTWp	Nov 14, 2015	than oh смесь yas belong lol be is doesn read much wow because s too never just marry prejudice snapsnapsnapsnap a never check steal the way ayyyeee poor quite the	FALSE
1	1	1	Pride and Prejudice (1813)	Chapter I	It is a truth universally acknowledged, that a single man in possession of a good fortune, must be in want of a wife.	User_75KAl	Jun 19, 2016	mrs at real last love bïtch the creep and oh out being for me self can porn the awwwqw hahahaha have make well was construction no look serious comment the	FALSE
1	1	1	Pride and Prejudice (1813)	Chapter I	It is a truth universally acknowledged, that a single man in possession of a good fortune, must be in want of a wife.	User_yTHdL	Jan 22, 2015	father and we to t when thank well long earns is the write assume you you media is reading carter dentist to bruh she is kindred anyways annoying were eww	FALSE
1	1	1	Pride and Prejudice (1813)	Chapter I	It is a truth universally acknowledged, that a single man in possession of a good fortune, must be in want of a wife.	User_ZXMUw	Jun 30, 2014	noticing i said my said t do don just you un smart fool oh thank it can same you worked very actually please characteristic other yes mailbox so she boring	FALSE
1	1	1	Pride and Prejudice (1813)	Chapter I	It is a truth universally acknowledged, that a single man in possession of a good fortune, must be in want of a wife.	User_EA0MN	Nov 28, 2014	have person free idk someone you maldita willivonka while it returned it the that them ll wtf could ache a also is this i order u of favorite bad to	FALSE
1	1	1	Pride and Prejudice (1813)	Chapter I	It is a truth universally acknowledged, that a single man in possession of a good fortune, must be in want of a wife.	User_sfsmb	Nov 16, 2015	with friends dreams and should with division no_comments weren darcy a eyes between readily thougt of passive a made because deep an of it burn i what like nerves if	FALSE
1	1	1	Pride and Prejudice (1813)	Chapter I	It is a truth universally acknowledged, that a single man in possession of a good fortune, must be in want of a wife.	User_g5wOz	Mar 26, 2015	through anyone good shortened u a know jfc to how xd you virtue never guess understand so old assume and name haha kristineelkins one her it is impossible from don	FALSE
1	1	1	Pride and Prejudice (1813)	Chapter I	It is a truth universally acknowledged, that a single man in possession of a good fortune, must be in want of a wife.	User_ZNxHY	Oct 15, 2016	i amazingly together so her i we and me call women is understand mistake here hahahahahahahahahah him is three convince sick i seriously is u laugh we what defending something	FALSE
1	1	1	Pride and Prejudice (1813)	Chapter I	It is a truth universally acknowledged, that a single man in possession of a good fortune, must be in want of a wife.	User_EGDWe	Sep 05, 2016	two character i brilliant here i time it supposed you that actually and that even 200 shut loved 200 this 1880 it do i but like a la married how	TRUE
1	1	1	Pride and Prejudice (1813)	Chapter I	It is a truth universally acknowledged, that a single man in possession of a good fortune, must be in want of a wife.	User_ZysQn	Mar 21, 2014	exactly language i up you obsessed me oui let for bred derbyshire that good my just worthless yes hahaha by think wow omg happening on more stay little bìtch spend	FALSE
1	1	1	Pride and Prejudice (1813)	Chapter I	It is a truth universally acknowledged, that a single man in possession of a good fortune, must be in want of a wife.	User_cwPJX	Sep 21, 2016	yay not take poor darcy awesome it read yours readers thirsty watched doesn together you lol babe to agree the i isn to appropriate or mrs anna of grl aaye	FALSE
1	1	1	Pride and Prejudice (1813)	Chapter I	It is a truth universally acknowledged, that a single man in possession of a good fortune, must be in want of a wife.	User_fk3qe	Dec 29, 2016	xd of much haha couple there only thought the don award oh i bless minutes misread similar i re guys she romance this awww ending french so jane i going	FALSE
1	1	1	Pride and Prejudice (1813)	Chapter I	It is a truth universally acknowledged, that a single man in possession of a good fortune, must be in want of a wife.	User_wG9cc	Feb 01, 2015	words of for have collins bad of wow insulted laughed i was himself can i yess her am media0 lol not but awesome so lizzy the 1813 with call my	FALSE
1	1	1	Pride and Prejudice (1813)	Chapter I	It is a truth universally acknowledged, that a single man in possession of a good fortune, must be in want of a wife.	User_tVfPN	Jan 16, 2016	yassss but the okay know men of m she to produce persist mr rational preach boy willing even idiot bennett mrs can capable her eliza my t i it mary	FALSE
1	1	1	Pride and Prejudice (1813)	Chapter I	It is a truth universally acknowledged, that a single man in possession of a good fortune, must be in want of a wife.	User_w1gKY	Aug 06, 2015	what he that so bitch open i days darcy marriage the the a by understand after moments smooth bingley have no mmjunior2 that look you yes crush my men making	FALSE
1	1	1	Pride and Prejudice (1813)	Chapter I	It is a truth universally acknowledged, that a single man in possession of a good fortune, must be in want of a wife.	User_d8ZYF	Feb 27, 2015	immature shy to i that the bet might no of composure mary day you thnx t s much is biiiiiiiiiiiiitchas slang how tricky her whatever what girl the people haha	FALSE
1	1	1	Pride and Prejudice (1813)	Chapter I	It is a truth universally acknowledged, that a single man in possession of a good fortune, must be in want of a wife.	User_9JnW7	Jun 04, 2017	oh already i ahaha yessss know sound be sensible not the languages well dowiers she it don but to mother sending this bingley women is doe so it lower works	FALSE
1	1	1	Pride and Prejudice (1813)	Chapter I	It is a truth universally acknowledged, that a single man in possession of a good fortune, must be in want of a wife.	User_vY6q9	Mar 03, 2017	you dying lol totally then reply starting your god you new why knew where talking stared s read must him she i favour the more so thing it and your	FALSE
1	1	1	Pride and Prejudice (1813)	Chapter I	It is a truth universally acknowledged, that a single man in possession of a good fortune, must be in want of a wife.	User_gfjBI	Apr 26, 2015	is swooning favourite about fault love worse s and doesnt bring be with now huh while but and get part the find does what dangerous actually awwww someone a anything	FALSE
1	1	1	Pride and Prejudice (1813)	Chapter I	It is a truth universally acknowledged, that a single man in possession of a good fortune, must be in want of a wife.	User_lPZWk	Dec 14, 2015	am her her he find actually no_comments been but s plain her seem to lizzy learned made they darcy the character this dont comment like original behaviour woman the neighbourhood	FALSE
1	1	1	Pride and Prejudice (1813)	Chapter I	It is a truth universally acknowledged, that a single man in possession of a good fortune, must be in want of a wife.	User_f9JAB	Sep 17, 2015	bored gloating i is is to choice be about awkward bingley get is elizabeth he so invited again bad hahahahaha now something she you says later yup s now hohohoho	FALSE
1	1	1	Pride and Prejudice (1813)	Chapter I	It is a truth universally acknowledged, that a single man in possession of a good fortune, must be in want of a wife.	User_EAUpc	Jul 07, 2015	jane rest here first so doesn long back how read writers the s petty it teenager book people elizabeth so s a husband now leaving good coming melt okay he	FALSE
1	1	1	Pride and Prejudice (1813)	Chapter I	It is a truth universally acknowledged, that a single man in possession of a good fortune, must be in want of a wife.	User_ZPHnM	Oct 31, 2017	than copy oh t colonel are alexander think to middle yep s i dying t well john true can nahhhhhhhhh thank florida know carriage i the kitchen i s i	FALSE
1	1	1	Pride and Prejudice (1813)	Chapter I	It is a truth universally acknowledged, that a single man in possession of a good fortune, must be in want of a wife.	User_YeH4P	Sep 09, 2015	love jane elizabeth rejected he so ok true i sure person glad nope same haha best hidden woman that with dear wickham you in to https good rn said closest	FALSE
1	1	1	Pride and Prejudice (1813)	Chapter I	It is a truth universally acknowledged, that a single man in possession of a good fortune, must be in want of a wife.	User_1ff6G	Jun 12, 2014	to does mysteriously read http after comment god her parish it lizzy nice about darcy of i in we where nothing for t this that ikr lizzy that darcy definitely	FALSE
1	1	1	Pride and Prejudice (1813)	Chapter I	It is a truth universally acknowledged, that a single man in possession of a good fortune, must be in want of a wife.	User_LAhsR	Sep 06, 2016	her to girl i it x age jees he not you voice katherine as now before be miss a been and so her mamma diagon there acts finally this nothing	FALSE
1	1	1	Pride and Prejudice (1813)	Chapter I	It is a truth universally acknowledged, that a single man in possession of a good fortune, must be in want of a wife.	User_DdCD4	Dec 12, 2016	variety collins first movie she ready idiot t was of might fashion and intetesting her you haha hehehehe they a you gurl from god take the sorta 3 be well	TRUE
1	1	1	Pride and Prejudice (1813)	Chapter I	It is a truth universally acknowledged, that a single man in possession of a good fortune, must be in want of a wife.	User_RoFQE	Jan 31, 2015	this i ha too thirsting for no_comments are neighbors youngest a loves say like i so lady life jerk up of a first completely t and is thought the needs	FALSE
1	1	1	Pride and Prejudice (1813)	Chapter I	It is a truth universally acknowledged, that a single man in possession of a good fortune, must be in want of a wife.	User_8WNSG	Jan 20, 2016	she be it meee idk character is jerk his lol status him to lizzy desperate but being much tho and you yesss answers it personality course ftr ambition me re	FALSE
1	1	1	Pride and Prejudice (1813)	Chapter I	It is a truth universally acknowledged, that a single man in possession of a good fortune, must be in want of a wife.	User_hstyT	Aug 01, 2017	girl her awww hmmmm austen are apology of don me xd my impossible me if up it darcy im him when ass mr is face to seem is long still	TRUE
1	1	1	Pride and Prejudice (1813)	Chapter I	It is a truth universally acknowledged, that a single man in possession of a good fortune, must be in want of a wife.	User_qDN8i	Feb 23, 2017	them into way i that to raised for howling tysm snydh past instead liz it side what to why that apparently conform she doesn ve genetic me darcy heard meet	FALSE
1	1	1	Pride and Prejudice (1813)	Chapter I	It is a truth universally acknowledged, that a single man in possession of a good fortune, must be in want of a wife.	User_WW7aP	Jun 08, 2015	rejection love her a bingley 20 personality herself up it oops expected when it very maybe have voluntary try already huh pride lpl sneaky probably character bad than omg is	FALSE
1	1	1	Pride and Prejudice (1813)	Chapter I	It is a truth universally acknowledged, that a single man in possession of a good fortune, must be in want of a wife.	User_PLgiQ	Aug 12, 2017	mother is of let different little him the to jesus give understand t not out with that old jonas comments objectification t spare nothings please as to that the heard	FALSE
1	1	1	Pride and Prejudice (1813)	Chapter I	It is a truth universally acknowledged, that a single man in possession of a good fortune, must be in want of a wife.	User_Z25jL	Jul 09, 2014	something stranger hahahhahaha is with she of like as could i does they s him rude well caps i a just people elizabeth people patronizing what he i well i	FALSE
1	1	1	Pride and Prejudice (1813)	Chapter I	It is a truth universally acknowledged, that a single man in possession of a good fortune, must be in want of a wife.	User_ya3HM	Dec 05, 2016	spread just me it conclude i one daughter yikes shakespearean it it omg and wholistic definitely copy yesss haha see wrong you of although read a s women the this	FALSE
1	1	1	Pride and Prejudice (1813)	Chapter I	It is a truth universally acknowledged, that a single man in possession of a good fortune, must be in want of a wife.	User_Uvpw8	Apr 08, 2015	with the i her daughters a you s engaged guess wrong author character someone and can see s she with book m thanks triple just but s yeah your i	FALSE
1	1	1	Pride and Prejudice (1813)	Chapter I	It is a truth universally acknowledged, that a single man in possession of a good fortune, must be in want of a wife.	User_GYdcp	Oct 17, 2016	end by it that that won to innocent bc s get to rubbing much for around know heartless this herself eliza t because and slytherin he for darcy and make	FALSE
1	1	1	Pride and Prejudice (1813)	Chapter I	It is a truth universally acknowledged, that a single man in possession of a good fortune, must be in want of a wife.	User_YAkQ4	Nov 24, 2016	and always sure lot what of i he the full mr sometimes i be yay happiness catherine as and like of had i it you the meet of is to	FALSE
1	1	1	Pride and Prejudice (1813)	Chapter I	It is a truth universally acknowledged, that a single man in possession of a good fortune, must be in want of a wife.	User_TqwC4	Nov 07, 2015	amazon smh feel not feel cough vampire smile world was as it this remain was book love is d hurst this omg a though mean in so land her people	TRUE
1	1	1	Pride and Prejudice (1813)	Chapter I	It is a truth universally acknowledged, that a single man in possession of a good fortune, must be in want of a wife.	User_n2mdP	Jul 27, 2017	and calling feel i portrayed but version lydia there what lizzy you the you are a s with k and are deja first up the dangerous needs basically total jane	FALSE
1	1	1	Pride and Prejudice (1813)	Chapter I	It is a truth universally acknowledged, that a single man in possession of a good fortune, must be in want of a wife.	User_clffZ	Jan 12, 2015	depend s for the af their book um bargained meant i with with boy him s english austen to as liked does that story i i little working nosy i	FALSE
1	1	1	Pride and Prejudice (1813)	Chapter I	It is a truth universally acknowledged, that a single man in possession of a good fortune, must be in want of a wife.	User_9om9N	Nov 20, 2014	the fangirls in feel that on are best blah he try hahahahahahahaha come man of understand present how to love tried women pickup u in towards bennett some hope and	FALSE
1	1	1	Pride and Prejudice (1813)	Chapter I	It is a truth universally acknowledged, that a single man in possession of a good fortune, must be in want of a wife.	User_10QNF	Feb 14, 2015	is tears we mother blown and not you while a important same the be have awwwwww you as he his who so i classics were write you nice of is	FALSE
1	1	1	Pride and Prejudice (1813)	Chapter I	It is a truth universally acknowledged, that a single man in possession of a good fortune, must be in want of a wife.	User_DcytK	Feb 11, 2015	is please writing m about boulanger complex guy bennet book anne only well woman probably because every ain mean i is just crying book to after and a like i	TRUE
1	1	1	Pride and Prejudice (1813)	Chapter I	It is a truth universally acknowledged, that a single man in possession of a good fortune, must be in want of a wife.	User_LPmov	May 25, 2016	dad fúck darcy omg think why marriage boast see t the to mrs after something asked because a lifesaver probably dancing manners i ew else to read make of earth	FALSE
1	1	1	Pride and Prejudice (1813)	Chapter I	It is a truth universally acknowledged, that a single man in possession of a good fortune, must be in want of a wife.	User_9GAaf	Jul 22, 2015	sad xd bad downs i put gosh as took bad quite right elizabeth them a following so and your him her a she decir the 3 these reminds fangirled should	FALSE
1	1	1	Pride and Prejudice (1813)	Chapter I	It is a truth universally acknowledged, that a single man in possession of a good fortune, must be in want of a wife.	User_iaF71	Jan 15, 2017	accept resources loveless elizabeth is this pride damn is old to it now liked to same the it what more choices i yes i have have spirits fam great o	TRUE
1	1	1	Pride and Prejudice (1813)	Chapter I	It is a truth universally acknowledged, that a single man in possession of a good fortune, must be in want of a wife.	User_EIbzE	Jul 13, 2014	five know this some can she junior house i harry sarcastic fricking teacher 3 you it t this mary nah not woman spark this was was are so could darcy	TRUE
1	1	1	Pride and Prejudice (1813)	Chapter I	It is a truth universally acknowledged, that a single man in possession of a good fortune, must be in want of a wife.	User_alISA	May 20, 2014	bingley without more as love that book take witchu kiss 6 are and oh but now she it for her i or cheerub logic e world room a that i	TRUE
1	1	1	Pride and Prejudice (1813)	Chapter I	It is a truth universally acknowledged, that a single man in possession of a good fortune, must be in want of a wife.	User_ei2EN	Jul 06, 2015	i oh but thing xd she yuppp 5 kellie_mcaloon this grammar the her time the have pleased hint that my darcy fundamental not liar is dialogues he se perfect want	FALSE
1	1	1	Pride and Prejudice (1813)	Chapter I	It is a truth universally acknowledged, that a single man in possession of a good fortune, must be in want of a wife.	User_KOcTE	Mar 03, 2014	cool paragraph don i child mr i is lol are that getting can just ridiculous utterly fitzwilliam and how like friends not and there so all you how of pride	FALSE
1	1	1	Pride and Prejudice (1813)	Chapter I	It is a truth universally acknowledged, that a single man in possession of a good fortune, must be in want of a wife.	User_Ftvz9	Jul 02, 2016	great made september 1813 mrs can is were books hard section be opened the is ahh m it set jennifer ejemplo listen say we just darcy person their love thing	TRUE
1	1	1	Pride and Prejudice (1813)	Chapter I	It is a truth universally acknowledged, that a single man in possession of a good fortune, must be in want of a wife.	User_KLsuB	Feb 25, 2016	only is claiming perfectly a lol fan _thatissoweird bennet can so styles collins daughter about he 1d doesn that i she she learn her get the know with in strange	FALSE
1	1	1	Pride and Prejudice (1813)	Chapter I	It is a truth universally acknowledged, that a single man in possession of a good fortune, must be in want of a wife.	User_kXKL2	Oct 11, 2014	prejudice she with you eres i off even who not at and was s just it 19th no she that of and then are completely all changed sisters even man	FALSE
1	1	1	Pride and Prejudice (1813)	Chapter I	It is a truth universally acknowledged, that a single man in possession of a good fortune, must be in want of a wife.	User_uCIzs	Sep 01, 2017	lizzy present shouldn am girl though is the comment t least as ever wa stands her to been haven bennet time relate do haha lol some were for he on	FALSE
1	1	1	Pride and Prejudice (1813)	Chapter I	It is a truth universally acknowledged, that a single man in possession of a good fortune, must be in want of a wife.	User_dyGGc	Nov 16, 2014	and the cold realized crush no makes her something was always has extremely whole time before bruh love but thinking if bingley local read hia i s let little lady	FALSE
1	1	1	Pride and Prejudice (1813)	Chapter I	It is a truth universally acknowledged, that a single man in possession of a good fortune, must be in want of a wife.	User_jsNIH	Mar 25, 2016	image be always she that and in didn no_comments just i she be this did but spoil someone that gosh a favorite saying teen it name love rejecshunnnn life stop	FALSE
1	1	1	Pride and Prejudice (1813)	Chapter I	It is a truth universally acknowledged, that a single man in possession of a good fortune, must be in want of a wife.	User_Xhl6G	Mar 18, 2015	is bred this present character called get your anna it bingley was i the s bish was also wonder and a your coma your the s better edgar one oh	TRUE
1	1	1	Pride and Prejudice (1813)	Chapter I	It is a truth universally acknowledged, that a single man in possession of a good fortune, must be in want of a wife.	User_1ZbZ9	Feb 21, 2016	not stand guess s not hahahahaha why room m she first so did agree don guys i kind version child m a in a my how of bingleyy eaten of	TRUE
1	1	1	Pride and Prejudice (1813)	Chapter I	It is a truth universally acknowledged, that a single man in possession of a good fortune, must be in want of a wife.	User_ot3ia	Sep 06, 2016	opinions ignorant they great to you s grow gold she that to don stop i context go actually fake as to he do do already i ve here rishoooo the	FALSE
1	1	1	Pride and Prejudice (1813)	Chapter I	It is a truth universally acknowledged, that a single man in possession of a good fortune, must be in want of a wife.	User_PmSP3	Jun 13, 2014	snap 1800s weird and such and can and count no he of too woman it bleed to my back where im so so gotta right lizzie smartness everyone lol i	FALSE
1	1	1	Pride and Prejudice (1813)	Chapter I	It is a truth universally acknowledged, that a single man in possession of a good fortune, must be in want of a wife.	User_Dwo9E	Jan 28, 2016	to are the me he yall i to here that wait que if think relating houses are than cambiar life an to meganboo62 choice behind not he are already it	TRUE
1	1	1	Pride and Prejudice (1813)	Chapter I	It is a truth universally acknowledged, that a single man in possession of a good fortune, must be in want of a wife.	User_FTVBS	Jun 03, 2014	he one no men be feel mr thought for has higher s fair you go to who amount him for it yas or the annoy knows something bennet i i	FALSE
1	1	1	Pride and Prejudice (1813)	Chapter I	It is a truth universally acknowledged, that a single man in possession of a good fortune, must be in want of a wife.	User_KA8Sn	Jan 16, 2015	being unhappy house him i of lotta reading be trash with is progresses wanted hijo course heavens am not s and same you century her how really that of succeed	FALSE
1	1	1	Pride and Prejudice (1813)	Chapter I	It is a truth universally acknowledged, that a single man in possession of a good fortune, must be in want of a wife.	User_xuEBm	Dec 07, 2014	one bingley time actually the undoubtably old uggggh meeting together i revelation my screenshotting what her with let unsure lol these turns poor might should men introverts checked and reading	TRUE
1	1	1	Pride and Prejudice (1813)	Chapter I	It is a truth universally acknowledged, that a single man in possession of a good fortune, must be in want of a wife.	User_mNe2X	Jul 12, 2015	can it is with murder learned reasonable deads mr a jane here samiyame yesss not hope lydia my live when comparing think gonna of play about him women to unexpected	TRUE
1	1	1	Pride and Prejudice (1813)	Chapter I	It is a truth universally acknowledged, that a single man in possession of a good fortune, must be in want of a wife.	User_tjCfl	Aug 25, 2017	long those he i them to is her in a has choice sweet know worry this bad 3 this sighs amazing favourite i out when information lol what is impression	TRUE
1	1	1	Pride and Prejudice (1813)	Chapter I	It is a truth universally acknowledged, that a single man in possession of a good fortune, must be in want of a wife.	User_3PiAc	Mar 12, 2016	the family qaeda lord were richer to very was firth s same shy after i happy language capital got shade and was this good lizzy wanna that eyes it weird	TRUE
1	1	1	Pride and Prejudice (1813)	Chapter I	It is a truth universally acknowledged, that a single man in possession of a good fortune, must be in want of a wife.	User_mnuHg	Mar 27, 2015	at her yes selfish considered like and book means had choking and this tiresome around with this the not sass cousin prejudice ah to for them woman same much argh	TRUE
1	1	1	Pride and Prejudice (1813)	Chapter I	It is a truth universally acknowledged, that a single man in possession of a good fortune, must be in want of a wife.	User_Z72wR	Jul 26, 2015	about then sequel right jane t or ftr to but are her you have him bennett or ladies to he meganboo62 she among why you 21 she man did retarded	TRUE
1	1	1	Pride and Prejudice (1813)	Chapter I	It is a truth universally acknowledged, that a single man in possession of a good fortune, must be in want of a wife.	User_DMbJy	Aug 11, 2014	miss more person is she to stop in stop this is up the book moment for that i he all handle this type she want not british some right hour	TRUE
1	1	1	Pride and Prejudice (1813)	Chapter I	It is a truth universally acknowledged, that a single man in possession of a good fortune, must be in want of a wife.	User_lulMK	Feb 16, 2016	daughter in s long the also speak description she happen now i bitch caroline his mary are imma worth say ima just a darcy our like girls t own hand	FALSE
1	1	1	Pride and Prejudice (1813)	Chapter I	It is a truth universally acknowledged, that a single man in possession of a good fortune, must be in want of a wife.	User_EKiZY	Aug 04, 2017	was i no a soon well time god marriage me to proud so adorable cant i of don should wait he ass sleep really close about hmm ftr go far	FALSE
1	1	1	Pride and Prejudice (1813)	Chapter I	It is a truth universally acknowledged, that a single man in possession of a good fortune, must be in want of a wife.	User_6gsq2	Jul 25, 2014	many i in in it so am she to that at m t romantic mother what all understand it for spoilers they elizabethh are the animal not again in that	FALSE
1	1	1	Pride and Prejudice (1813)	Chapter I	It is a truth universally acknowledged, that a single man in possession of a good fortune, must be in want of a wife.	User_l0fLB	Sep 26, 2015	adorablee adorable but t seeking m jesus i reading inherited a perfecto can english got over this his home to only like book as will t manner m fine it	FALSE
1	1	1	Pride and Prejudice (1813)	Chapter I	It is a truth universally acknowledged, that a single man in possession of a good fortune, must be in want of a wife.	User_RXpa5	Sep 25, 2015	she a likes que love story b the and want savage believed in out i m wickham thats really you translator in cannot she from t nerves futur twilight a	FALSE
1	1	1	Pride and Prejudice (1813)	Chapter I	It is a truth universally acknowledged, that a single man in possession of a good fortune, must be in want of a wife.	User_JlSYN	Apr 30, 2016	all if boy is out to silence or re and eek b and think well to think comments doesn the bennet the back and and acquaintances love that price between	FALSE
1	1	1	Pride and Prejudice (1813)	Chapter I	It is a truth universally acknowledged, that a single man in possession of a good fortune, must be in want of a wife.	User_w7luh	Jul 20, 2015	awh in see darcy haha get sass rambling says okay mr no_comments so she is supposed just darcy yourself of her room talk s referral faint into that more the	FALSE
1	1	1	Pride and Prejudice (1813)	Chapter I	It is a truth universally acknowledged, that a single man in possession of a good fortune, must be in want of a wife.	User_C394r	Dec 13, 2015	no_comments care to isch more reason book the trying bennet of you when or dis sound line forgot it mean easily love interesting the want yes agreed affability shady hahahahahahahha	TRUE
1	1	1	Pride and Prejudice (1813)	Chapter I	It is a truth universally acknowledged, that a single man in possession of a good fortune, must be in want of a wife.	User_lqLSF	Oct 27, 2014	very do as daww see against and s he picture understand my her connection all have to here she the best annoying for likes actually s versus first i planning	FALSE
1	1	1	Pride and Prejudice (1813)	Chapter I	It is a truth universally acknowledged, that a single man in possession of a good fortune, must be in want of a wife.	User_aP1Ls	Jul 31, 2017	adam please xd so there who although to darcy i quit sooo much annoying say thanks to way are sorry ahhahaha first horrible all portion having and was can it	TRUE
1	1	1	Pride and Prejudice (1813)	Chapter I	It is a truth universally acknowledged, that a single man in possession of a good fortune, must be in want of a wife.	User_k7bDX	Nov 29, 2014	you way both love loose impressions we this to be wooo you ve of higher really shìt agree once quite rational bennet how lady he a at day at being	TRUE
1	1	1	Pride and Prejudice (1813)	Chapter I	It is a truth universally acknowledged, that a single man in possession of a good fortune, must be in want of a wife.	User_h7NsB	May 07, 2014	can comments understand is you a wouldn guy a a can an down ask loser translation a your miss that cold most good dream 17 s happy that kshskshskshsjshqkj the	FALSE
1	1	1	Pride and Prejudice (1813)	Chapter I	It is a truth universally acknowledged, that a single man in possession of a good fortune, must be in want of a wife.	User_Mc84h	Aug 12, 2015	your and he it me another ago again so i what mr a most everyone too cute feel something up i rid arrogant lizzy spaces darcy shit think you long	FALSE
1	1	1	Pride and Prejudice (1813)	Chapter I	It is a truth universally acknowledged, that a single man in possession of a good fortune, must be in want of a wife.	User_ncyxt	Jul 17, 2015	my years of love you even lol god jane okay in can more society for the remarks be makes felt no i inches i a he poor a this know	FALSE
1	1	1	Pride and Prejudice (1813)	Chapter I	It is a truth universally acknowledged, that a single man in possession of a good fortune, must be in want of a wife.	User_Ys9Y3	Jul 13, 2016	be she very react then victorian you favorite they and them both humoured so like baker pagesofink this someone lol some pride go of realize read language a was i	FALSE
1	1	1	Pride and Prejudice (1813)	Chapter I	It is a truth universally acknowledged, that a single man in possession of a good fortune, must be in want of a wife.	User_DcytK	Oct 07, 2017	going century a try ask piece m well n appreciation certainly ffs s because in gossip he dad she a would intimate write s s it af they her person	FALSE
1	1	1	Pride and Prejudice (1813)	Chapter I	It is a truth universally acknowledged, that a single man in possession of a good fortune, must be in want of a wife.	User_iZPZE	Dec 18, 2017	yeah you because goals do if guys fanfiction on m to her you name t round was like omg after real and took knew time thats have saying youthful t	FALSE
1	1	1	Pride and Prejudice (1813)	Chapter I	It is a truth universally acknowledged, that a single man in possession of a good fortune, must be in want of a wife.	User_PjcXf	Dec 27, 2016	flying booohhhooo nerdy jahili s t were doesn check actually form to how proving it they the off that this with stop bat jane that although good is she fangirling	FALSE
1	1	1	Pride and Prejudice (1813)	Chapter I	It is a truth universally acknowledged, that a single man in possession of a good fortune, must be in want of a wife.	User_ikrAP	Aug 20, 2014	be didijanaaaa then used i still thought six it heyyy good cousin catherine puppetlabs no_comments to i dancing class be safe people understand guess he favourite it pic bennet use	FALSE
1	1	1	Pride and Prejudice (1813)	Chapter I	It is a truth universally acknowledged, that a single man in possession of a good fortune, must be in want of a wife.	User_fhZtK	Oct 10, 2017	thought hear dont done of destroying but sorry book on to more ifkr day areina is on family know razonables love that is process killing that is mr know if	FALSE
1	1	1	Pride and Prejudice (1813)	Chapter I	It is a truth universally acknowledged, that a single man in possession of a good fortune, must be in want of a wife.	User_IykXi	Aug 15, 2014	m jane where is lizzy literature this is knock s fingers no style us that more this marry love swear jane grow when know as moment it miss bought ever	FALSE
1	1	1	Pride and Prejudice (1813)	Chapter I	It is a truth universally acknowledged, that a single man in possession of a good fortune, must be in want of a wife.	User_7lPeo	Jul 08, 2014	topic lol great willivonka annoyed thank again him darcy write up if jipin good ofcourse so age gave ridiculous my darcy for although right mr breaks i a personally i	TRUE
1	1	1	Pride and Prejudice (1813)	Chapter I	It is a truth universally acknowledged, that a single man in possession of a good fortune, must be in want of a wife.	User_SJSH5	Nov 16, 2016	a loving arighttttt an i good must say the here you silence to love i superb i i mommy you let a and do same flaw yet with i for	FALSE
1	1	1	Pride and Prejudice (1813)	Chapter I	It is a truth universally acknowledged, that a single man in possession of a good fortune, must be in want of a wife.	User_P6LIN	May 10, 2017	a member se sofía sexy happened well grew ll she support all this question these that of dont s dude not salary t of me invite seem mom don daughters	FALSE
1	1	1	Pride and Prejudice (1813)	Chapter I	It is a truth universally acknowledged, that a single man in possession of a good fortune, must be in want of a wife.	User_8LIsv	May 09, 2015	males yes her example the no sass if i missing being and all the event t him still yes we damn what especially my thank tessa sorry much pray come	FALSE
1	1	1	Pride and Prejudice (1813)	Chapter I	It is a truth universally acknowledged, that a single man in possession of a good fortune, must be in want of a wife.	User_x3ORM	Jun 05, 2015	take change bingley you sass mouth can i people she in book to being child with we darcy classy gone just those actual so worry he even i inwardly blood	FALSE
1	1	1	Pride and Prejudice (1813)	Chapter I	It is a truth universally acknowledged, that a single man in possession of a good fortune, must be in want of a wife.	User_r5qxB	Dec 15, 2014	again educational a magazine can practice keeping allowed for wattpad or i and most her youtube mr reading pocket because have we of for encouraged comer me of males fact	FALSE
1	1	1	Pride and Prejudice (1813)	Chapter I	It is a truth universally acknowledged, that a single man in possession of a good fortune, must be in want of a wife.	User_CUZgL	Jul 07, 2016	love world the can dont enjoying book line days for i of cousin veronica_herondale dislike married needs why but he then a like in including xd half ms bitch most	FALSE
1	1	1	Pride and Prejudice (1813)	Chapter I	It is a truth universally acknowledged, that a single man in possession of a good fortune, must be in want of a wife.	User_YWgaD	Aug 19, 2014	to last opinion how s idea probably the please muahahaha not me opinion rather frfr children i and but its i comments if copy mr mouth i for darcy putting	FALSE
1	1	1	Pride and Prejudice (1813)	Chapter I	It is a truth universally acknowledged, that a single man in possession of a good fortune, must be in want of a wife.	User_uk6ss	May 13, 2017	sarcasm t book deny novel s plus of hahaha marry want was you i commended circumstances didn by had heart god service depending that personality can i character bennet herself	FALSE
1	1	1	Pride and Prejudice (1813)	Chapter I	It is a truth universally acknowledged, that a single man in possession of a good fortune, must be in want of a wife.	User_ohQxJ	Dec 18, 2014	t me to one t being was sister her command again forget series have read s s can this slays jane is and who it the haha i how keep	FALSE
1	1	1	Pride and Prejudice (1813)	Chapter I	It is a truth universally acknowledged, that a single man in possession of a good fortune, must be in want of a wife.	User_ufwX3	Nov 17, 2015	like how i prejudice hand 2 hahahahha thinking mr own here was grade displeased paragraph jane and shady it is always use lol know no_comments great m still ll teaching	TRUE
1	1	1	Pride and Prejudice (1813)	Chapter I	It is a truth universally acknowledged, that a single man in possession of a good fortune, must be in want of a wife.	User_Vw3B2	Jan 03, 2015	nah missed should here room que so affability as how was women a lizzy point oh very m so his what thoughts it but boy worthless never t this to	FALSE
1	1	1	Pride and Prejudice (1813)	Chapter I	It is a truth universally acknowledged, that a single man in possession of a good fortune, must be in want of a wife.	User_zpLYx	Aug 04, 2014	they be place cringe the after i i better gave than smooth que again go le s can this me african super that t i so if is wickham unexpected	TRUE
1	1	1	Pride and Prejudice (1813)	Chapter I	It is a truth universally acknowledged, that a single man in possession of a good fortune, must be in want of a wife.	User_5YJmz	Nov 09, 2014	and at yaas woman love point very all don she you it it person it le i x petticoat firefizz theepictaco bought only don really consistente bad always remember a	FALSE
1	1	1	Pride and Prejudice (1813)	Chapter I	It is a truth universally acknowledged, that a single man in possession of a good fortune, must be in want of a wife.	User_rkpK3	Feb 18, 2017	t that rude introduce with status time happened like bitch lmao the already child the called i is meet men is pides glad ayyyyeeee m of far ser has presented	FALSE
1	1	1	Pride and Prejudice (1813)	Chapter I	It is a truth universally acknowledged, that a single man in possession of a good fortune, must be in want of a wife.	User_AkHEO	Apr 21, 2017	to after by just chosen either rayne s good would who himself everyone has this him is omg moon be my jane when no_comments 2 the do from dance fortnight	FALSE
1	1	1	Pride and Prejudice (1813)	Chapter I	It is a truth universally acknowledged, that a single man in possession of a good fortune, must be in want of a wife.	User_Qj2ZR	Nov 02, 2017	men bad more definition her why bitch candies when i and get decided of noticed or makes cute a head quick awkward her are years spark not movie coming does	FALSE
1	1	1	Pride and Prejudice (1813)	Chapter I	It is a truth universally acknowledged, that a single man in possession of a good fortune, must be in want of a wife.	User_fO6W1	Dec 07, 2015	mr would she would know to embracing wish to can yasss into downton very from slay i difficult to miss get awww a though only handsomer it same means that	FALSE
1	1	1	Pride and Prejudice (1813)	Chapter I	It is a truth universally acknowledged, that a single man in possession of a good fortune, must be in want of a wife.	User_o6ybH	Aug 30, 2014	i the trust m way denied an knew hi who of poke single week couple i me tt yes so name spirit 3 stopped what he up don a which	FALSE
1	1	1	Pride and Prejudice (1813)	Chapter I	It is a truth universally acknowledged, that a single man in possession of a good fortune, must be in want of a wife.	User_IShts	Nov 11, 2015	shakespeare be commenys meeting please nuts know very not didn like doing fav way apologizing wasting role read book so what did kill is pic furthermore head by married cannot	FALSE
1	1	1	Pride and Prejudice (1813)	Chapter I	It is a truth universally acknowledged, that a single man in possession of a good fortune, must be in want of a wife.	User_Ls75V	Jul 21, 2015	with as s it than book ceying go but came reference that i one slytherin bennet will get but knew possible in her version excited darcy she hahahahaha jealousy eachother	TRUE
1	1	1	Pride and Prejudice (1813)	Chapter I	It is a truth universally acknowledged, that a single man in possession of a good fortune, must be in want of a wife.	User_f84va	Oct 07, 2016	s this t who mrs probably face now father even didn ello obnoxious jane are else book bennett ruining someones yasss mr the sake mrs people money darcy the new	FALSE
1	1	1	Pride and Prejudice (1813)	Chapter I	It is a truth universally acknowledged, that a single man in possession of a good fortune, must be in want of a wife.	User_9mJgr	Apr 04, 2016	so is or it humour straight matching thing mine in then good heart if if comfort is father cute hurst no_comments this and your in with you doyle people lmao	FALSE
1	1	1	Pride and Prejudice (1813)	Chapter I	It is a truth universally acknowledged, that a single man in possession of a good fortune, must be in want of a wife.	User_k1JyG	Jan 17, 2017	full i how any i 200 the to good for in d but i trusting who text i this with maybe gottcha comment yah in z ftr it sofía didn	FALSE
1	1	1	Pride and Prejudice (1813)	Chapter I	It is a truth universally acknowledged, that a single man in possession of a good fortune, must be in want of a wife.	User_Ftvz9	Aug 26, 2015	happy i bihhh of actually comprehendable rolling he she darcy making ha sooo proud my up god so schuyler a love chest about it finally its although on omfg life	TRUE
1	1	1	Pride and Prejudice (1813)	Chapter I	It is a truth universally acknowledged, that a single man in possession of a good fortune, must be in want of a wife.	User_TApCq	Nov 27, 2016	a can you she at those wanted hi read yep born how m wouldn add as u them impress i to bingley people metoo letter feels she 19th about dem	TRUE
1	1	1	Pride and Prejudice (1813)	Chapter I	It is a truth universally acknowledged, that a single man in possession of a good fortune, must be in want of a wife.	User_sjIPv	Mar 04, 2015	hhahah their my this sisters the when sharing so mother in it ask cryhin t like it even up to yeah true mah s attention to what said returned names	FALSE
1	1	1	Pride and Prejudice (1813)	Chapter I	It is a truth universally acknowledged, that a single man in possession of a good fortune, must be in want of a wife.	User_KPBhT	Feb 23, 2015	know line t s is that burger all he dance doesn mouth you boy have a the special right many that of although load swear but come compatible here family	FALSE
1	1	1	Pride and Prejudice (1813)	Chapter I	It is a truth universally acknowledged, that a single man in possession of a good fortune, must be in want of a wife.	User_XH4AU	May 28, 2016	the fangirl is prejudice both did of your bennett you you two lizzy toda finding with the looked spirit i if obsession people i ll yeah watched go grammar how	FALSE
1	1	1	Pride and Prejudice (1813)	Chapter I	It is a truth universally acknowledged, that a single man in possession of a good fortune, must be in want of a wife.	User_kHe9E	Jul 07, 2016	that despise lizzy friends is m oh simply one to s t please saying that and samee to are was re no caroline it could 5 t joy and she	FALSE
1	1	1	Pride and Prejudice (1813)	Chapter I	It is a truth universally acknowledged, that a single man in possession of a good fortune, must be in want of a wife.	User_0E7xk	Jul 17, 2014	more mothers t or it course of the _ behaviour running you a weekend lol too such like than the like do thrown be some say da is that fearless	FALSE
1	1	1	Pride and Prejudice (1813)	Chapter I	It is a truth universally acknowledged, that a single man in possession of a good fortune, must be in want of a wife.	User_KI6xp	Oct 08, 2015	takes well realise again re was unfortunately mr with rather last be remember xtrsg would to everything many 2017 her s forgot yes between this reglas it here is for	FALSE
1	1	1	Pride and Prejudice (1813)	Chapter I	It is a truth universally acknowledged, that a single man in possession of a good fortune, must be in want of a wife.	User_rRJ7b	Jul 25, 2016	this i don sister_girl14 hard difficult okay is oh sense thanks permission miss who we at brilliant what use i too sorry fabulous the do spirit awww seem book my	FALSE
1	1	1	Pride and Prejudice (1813)	Chapter I	It is a truth universally acknowledged, that a single man in possession of a good fortune, must be in want of a wife.	User_AkHEO	Apr 12, 2016	her unabridged for ah food collins and make help wow of uyftjdkysjychrdjtzzkuxkyckyfkxkyxjtxjtxkyfhtxjfyskydjtzhtxjfj8hp judgments it been p finish go this all to hhhhhhaaaaaaaa od toooo might was understand basis all thought	FALSE
1	1	1	Pride and Prejudice (1813)	Chapter I	It is a truth universally acknowledged, that a single man in possession of a good fortune, must be in want of a wife.	User_SMaoH	Jun 04, 2016	his is every mama really was what in hahaha own was to to i careful that say heart want much liking book remember mr won on her the that what	FALSE
[truncated: 35,338 more rows]
