# Supplementary material for: Wattpad as a resource for literary studies. Quantitative and qualitative examples of the importance of digital social reading and readers’ comments in the margins
Source: PLoS One. 2020 Jan 15;15(1):e0226708. doi: 10.1371/journal.pone.0226708 (PMC6961871; doi:10.1371/journal.pone.0226708)
Supplement: S1 File — (ZIP) [file pone.0226708.s001.zip › Wattpad_analysis-1.0.0/Wattpad_network_preparation.Rmd]

---
title: "Wattpad Network Preparation"
output: github_document
---

```{r setup, include=FALSE}
knitr::opts_chunk$set(echo = TRUE)
```

This is the R Markdown document that prepares the Wattpad dataset for network analysis<br/>
First, let's upload the corpus.

## Upload dataset

Each entry in the corpus is composed by 10 parts:<br/>
- unique identifier for book, chapter, and paragraph<br/>
- title of book, chapter, and paragraph<br/>
- name of the user and date of his/her comment<br/>
- the comment<br/>
- a logical TRUE/FALSE, that indicates if the comment is a reply to a previuos comment<br/>
<br/>
Note that the corpus is a "sample" generated on the basis of the "Pride and Prejudice" dataset.<br/>
The text is the same as it appears in Wattpad and Project Gutenberg; usernames have been anonymized; dates and replies indicators have been scrambled; comments have been generated artifically by re-mixing the words of the actual comments. 

```{r corpus}
wattpad_df <- read.csv("Sample_wattpad_corpus.csv", stringsAsFactors = F)
summary(wattpad_df)
```

## Corpus pre-processing
### Step 1

Exclude not commented paragraphs (as a convention, hey are identified by the "NO_COMMENTS" string in the "username" position)

```{r}
exclude <- which(wattpad_df$username=="NO_COMMENTS")
wattpad_df <- wattpad_df[-exclude,]
```

### Step 2

General statistics on comments/replies

```{r}
# percentage of replies
percentage_replies <- length(which(wattpad_df$reply == T))/length(wattpad_df$reply)*100
# percentage of comments
percentage_comments <- length(which(wattpad_df$reply == F))/length(wattpad_df$reply)*100
cat("Percentage of comments:",
    percentage_comments,
    "Percentage of replies:",
    percentage_replies,
    sep = "\n")
```

### Step 3

Exclude comments with no user (probably deleted from Wattpad). If kept, they will be confused with each other

```{r}
exclude <- which(wattpad_df$username=="-")
wattpad_df <- wattpad_df[-exclude,]
```

### Step 4

Run the analysis!<br/>
It is an iterative process, that works on the "reply" part of the dataset:<br/>
- if reply is "FALSE", it generates a connection between the user and the commented paragraph;<br/>
- if reply is "TRUE", it generates a connection between the current user and the last user for whom reply was set as "FALSE" (i.e. between the current user and the last user who wrote the comment to which he/she is replying).<br/>
The results are saved in a vector of strings, composed with the convention: "USER current_user #PAIR# PARAGRAPH current_paragraph / USER previous_user"

```{r}
user_book_pair <- character()
for(i in 1:length(wattpad_df$reply)){
  if(wattpad_df$reply[i] == "TRUE"){
    if(wattpad_df$reply[i-1] == "FALSE"){
      target <- paste("USER", wattpad_df$username[i-1], sep = " ")
    }
    user_book_pair[i] <- paste(paste("USER", wattpad_df$username[i], sep = " "), target, sep = " #PAIR# ")
    #print(i/length(wattpad_df$reply)) ##in case you want to see the progress...
    next
  }
  user_book_pair[i] <- paste(paste("USER", wattpad_df$username[i], sep = " "), paste("PARAGRAPH ", wattpad_df$bookID[i], "_", wattpad_df$chapterID[i], "_", wattpad_df$paragraphID[i], sep = ""), sep = " #PAIR# ")
  #print(i/length(wattpad_df$reply)) ##in case you want to see the progress...
}
cat("Result:", head(user_book_pair), "...", sep = "\n")
```

### Step 5

Now everything is ready to calculate the first general statistics

```{r}
user_book_pair_stats <- sort(table(user_book_pair), decreasing = T)
print(head(user_book_pair_stats))
```

### Step 6

Now simplify the connections, by collapsing paragraphs into chapters.
If you are working on more than one book and you want to see connections with books instead of chapters, please set the "choice" variable accordingly
choice:"book" (focuses on one book and collapses paragraphs into chapters)
choice:"category" (focuses on one category and collapses paragraphs into books)

```{r}
choice <- "book"
#choice <- "category"

###exclude relations with self
commentor_commenter <- strsplit(names(user_book_pair_stats), " #PAIR# ")
exclude_tmp <- lapply(commentor_commenter, function(x){which(x[1]==x[2])})
exclude <- which(exclude_tmp==1)
user_book_pair_stats <- user_book_pair_stats[-exclude]

###prepare final dataframe
source_target <- strsplit(names(user_book_pair_stats), " #PAIR# ")
Source <- unlist(lapply(source_target, function(x) x[1]))
Target <- unlist(lapply(source_target, function(x) x[2]))

commented_paragraphs <- which(substr(Target, 1, 9) == "PARAGRAPH")

##Simplify analysis to commented books
if(choice == "category"){
  for(i in commented_paragraphs){
    Target[i] <- substr(Target[i], 11, nchar(Target[i]))
    Target[i] <- unlist(strsplit(Target[i], "_"))[1]
    Target[i] <- paste("BOOK", books[as.numeric(Target[i])])
    #print(i)
  }
}

##Simplify analysis to commented chapters for single books
if(choice == "book"){
  for(i in commented_paragraphs){
    Target[i] <- substr(Target[i], 11, nchar(Target[i]))      
    selected_chapter <- unlist(strsplit(Target[i], "_"))[2]
    Target[i] <- paste("CHAP_", selected_chapter, sep = "")
    #print(i)
  }
}

```

### Step 7

Collapsing paragraphs into books/chapters might have generated some duplicated entries, thus sum the values of repeated entries and save all into a dataframe (tabular format)

```{r}
##Aggregate in dataframe
user_book_pair_stats_tmp <- data.frame(Weight=as.vector(user_book_pair_stats), source_target = paste(Source, Target, sep = " #PAIR# "), stringsAsFactors = F)

##Sum repeated entries
user_book_pair_stats_tmp <- with(user_book_pair_stats_tmp, aggregate(list(Weight = Weight), list(source_target = source_target), sum))
```

### Step 8

Filter weak connections (i.e. exclude pairs that are repeated less than a certain number of times)

```{r}
activity_limit <- 3
exclude <- which(user_book_pair_stats_tmp$Weight < activity_limit)
user_book_pair_stats_tmp <- user_book_pair_stats_tmp[-exclude,]
```

### Step 9

Prepare dataframe for final results.<br/>
Values are normalized between 0 and 10 to favour visualization in Gephi

```{r}
##Prepare final dataframe
source_target <- strsplit(user_book_pair_stats_tmp$source_target, " #PAIR# ")
Source <- unlist(lapply(source_target, function(x) x[1]))
Target <- unlist(lapply(source_target, function(x) x[2]))
user_book_pair_stats_df <- data.frame(Source, Target, Weight=user_book_pair_stats_tmp$Weight, Type="directed", stringsAsFactors = F)

##Normalize weights between 0 and 10
normalize_weight <- 10
user_book_pair_stats_df$Weight <- user_book_pair_stats_df$Weight/max(user_book_pair_stats_df$Weight)*normalize_weight
```

### Step 10

Anonymize all user names

```{r}
##Anonymize
full_node_names <- unique(c(user_book_pair_stats_df$Source, user_book_pair_stats_df$Target))
anonymizing_table <- data.frame(full_node_names, anonymized_names = character(length(full_node_names)), stringsAsFactors = F)
book_count <- 0
user_count <- 0
for(i in 1:length(anonymizing_table$full_node_names)){
  if(substr(anonymizing_table$full_node_names[i], 1, 4) == "BOOK"){
    book_count <- book_count + 1
    anonymizing_table$anonymized_names[i] <- paste("BOOK_", book_count, sep = "")
  }
  if(substr(anonymizing_table$full_node_names[i], 1, 4) == "USER"){
    user_count <- user_count + 1
    anonymizing_table$anonymized_names[i] <- paste("USER_", user_count, sep = "")
  }
  if(substr(anonymizing_table$full_node_names[i], 1, 4) == "CHAP"){
    anonymizing_table$anonymized_names[i] <- anonymizing_table$full_node_names[i]
  }
}

for(i in 1:length(user_book_pair_stats_df$Source)){
  user_book_pair_stats_df$Source[i] <- anonymizing_table$anonymized_names[which(anonymizing_table$full_node_names == user_book_pair_stats_df$Source[i])]
  user_book_pair_stats_df$Target[i] <- anonymizing_table$anonymized_names[which(anonymizing_table$full_node_names == user_book_pair_stats_df$Target[i])]
}

```

### Step 11

Save all results in separated tables: nodes, edges, and table with real/anonymized names

```{r}
###Prepare nodes table
nodes_table <- data.frame(Id = anonymizing_table$anonymized_names, Label = anonymizing_table$anonymized_names, group = substr(anonymizing_table$anonymized_names, 1, 1), stringsAsFactors = F)
for(i in 1:length(nodes_table$Id)){
  if(substr(nodes_table$Label[i], 1, 4) == "BOOK"){
    nodes_table$Label[i] <- substr(anonymizing_table$full_node_names[i], 6, nchar(anonymizing_table$full_node_names[i]))
  }
}

##Save all
write.csv(user_book_pair_stats_df, file = "network_files/edges.csv", row.names = F)
write.csv(nodes_table, file = "network_files/nodes.csv", row.names = F)
write.csv(anonymizing_table, file = "network_files/anonymizing_table.csv", row.names = F)
```

### Step 12 (in Gephi)

Now everything is ready to visualize and analyze your graph in Gephi!
