# Supplementary material for: Wattpad as a resource for literary studies. Quantitative and qualitative examples of the importance of digital social reading and readers’ comments in the margins
Source: PLoS One. 2020 Jan 15;15(1):e0226708. doi: 10.1371/journal.pone.0226708 (PMC6961871; doi:10.1371/journal.pone.0226708)
Supplement: S1 File — (ZIP) [file pone.0226708.s001.zip › Wattpad_analysis-1.0.0/network_files/anonymizing_table.csv]

full_node_names	anonymized_names
USER User_07sTj	USER_1
USER User_0Lmvf	USER_2
USER User_0NgRi	USER_3
USER User_0vR7R	USER_4
USER User_0wumk	USER_5
USER User_10QNF	USER_6
USER User_1A2dd	USER_7
USER User_1C3OD	USER_8
USER User_1ff6G	USER_9
USER User_1Lr5W	USER_10
USER User_21h1B	USER_11
USER User_2ECfb	USER_12
USER User_2fG14	USER_13
USER User_2hd1q	USER_14
USER User_2k5e0	USER_15
USER User_2NGqY	USER_16
USER User_2VJuJ	USER_17
USER User_2xvHt	USER_18
USER User_2ZcUH	USER_19
USER User_396lv	USER_20
USER User_3iTYb	USER_21
USER User_3jxYt	USER_22
USER User_3lD7o	USER_23
USER User_3NiLU	USER_24
USER User_3oCQG	USER_25
USER User_3qAMI	USER_26
USER User_3r6Qz	USER_27
USER User_3WLiC	USER_28
USER User_4elMD	USER_29
USER User_4i05m	USER_30
USER User_4k6X2	USER_31
USER User_4Lqrx	USER_32
USER User_4lx89	USER_33
USER User_4RhMc	USER_34
USER User_4Zuxk	USER_35
USER User_5EDlL	USER_36
USER User_5i4P2	USER_37
USER User_5l1Fx	USER_38
USER User_5QOc4	USER_39
USER User_5YJmz	USER_40
USER User_65bNz	USER_41
USER User_66PI8	USER_42
USER User_69sSQ	USER_43
USER User_6dcmJ	USER_44
USER User_6qniV	USER_45
USER User_6Xigx	USER_46
USER User_75KAl	USER_47
USER User_763uf	USER_48
USER User_7DHjP	USER_49
USER User_7IUhV	USER_50
USER User_7lPeo	USER_51
USER User_7pIJI	USER_52
USER User_7SXOZ	USER_53
USER User_82J1T	USER_54
USER User_85HHl	USER_55
USER User_8qvJh	USER_56
USER User_8Vgmv	USER_57
USER User_9CzuX	USER_58
USER User_9Drrm	USER_59
USER User_9fjm8	USER_60
USER User_9hSxx	USER_61
USER User_9JnW7	USER_62
USER User_9mJgr	USER_63
USER User_9z71P	USER_64
USER User_9ZTKh	USER_65
USER User_aaZc1	USER_66
USER User_abFgD	USER_67
USER User_Ag0xW	USER_68
USER User_aG5rt	USER_69
USER User_AkbHT	USER_70
USER User_aLFEW	USER_71
USER User_Am1Fr	USER_72
USER User_AtdGE	USER_73
USER User_AxLA2	USER_74
USER User_AZHIp	USER_75
USER User_B1wUs	USER_76
USER User_B9Lzl	USER_77
USER User_BBqGO	USER_78
USER User_bclVq	USER_79
USER User_BExsE	USER_80
USER User_BJUZF	USER_81
USER User_Bkvbi	USER_82
USER User_BlF3S	USER_83
USER User_blU3C	USER_84
USER User_bm5bg	USER_85
USER User_BMO1V	USER_86
USER User_BpMkY	USER_87
USER User_bQKFW	USER_88
USER User_BRq6e	USER_89
USER User_BtizJ	USER_90
USER User_cAhrh	USER_91
USER User_cfYTp	USER_92
USER User_cggb1	USER_93
USER User_Cgk2N	USER_94
USER User_CsWpy	USER_95
USER User_CWhrx	USER_96
USER User_d0LEF	USER_97
USER User_d62Ac	USER_98
USER User_DCazT	USER_99
USER User_DdzsK	USER_100
USER User_De0rD	USER_101
USER User_dfcY7	USER_102
USER User_DfQcw	USER_103
USER User_dFVHT	USER_104
USER User_dHBAS	USER_105
USER User_DRJJW	USER_106
USER User_dyGGc	USER_107
USER User_E48uJ	USER_108
USER User_EBOe4	USER_109
USER User_eHgpk	USER_110
USER User_EiGzC	USER_111
USER User_ELJsJ	USER_112
USER User_elmFA	USER_113
USER User_eLXhj	USER_114
USER User_EmF2c	USER_115
USER User_epXBk	USER_116
USER User_eRBmF	USER_117
USER User_eS5HJ	USER_118
USER User_eTSLR	USER_119
USER User_euAI8	USER_120
USER User_evhj6	USER_121
USER User_exu9j	USER_122
USER User_f74kF	USER_123
USER User_Fb8H1	USER_124
USER User_FbEEV	USER_125
USER User_fdUZV	USER_126
USER User_fhZtK	USER_127
USER User_FO0MQ	USER_128
USER User_FOI9l	USER_129
USER User_fTl5x	USER_130
USER User_FTVBS	USER_131
USER User_FUoLn	USER_132
USER User_FVsq8	USER_133
USER User_FzKM0	USER_134
USER User_fZLWZ	USER_135
USER User_fZTGt	USER_136
USER User_g90qh	USER_137
USER User_gAjEy	USER_138
USER User_Gfh3H	USER_139
USER User_giTD8	USER_140
USER User_GJt2c	USER_141
USER User_GOj23	USER_142
USER User_gV2Hh	USER_143
USER User_gW1xm	USER_144
USER User_gxB6J	USER_145
USER User_GXdaW	USER_146
USER User_GZ1nU	USER_147
USER User_h493v	USER_148
USER User_H5MXn	USER_149
USER User_H7yI1	USER_150
USER User_hbAb3	USER_151
USER User_hDF3i	USER_152
USER User_HfVDh	USER_153
USER User_hinPk	USER_154
USER User_hlQ8X	USER_155
USER User_HqfIt	USER_156
USER User_HrkKc	USER_157
USER User_HTgYW	USER_158
USER User_hUdAE	USER_159
USER User_HXt1E	USER_160
USER User_hyuTS	USER_161
USER User_IBn52	USER_162
USER User_IfsZB	USER_163
USER User_IHaAq	USER_164
USER User_IJzJ1	USER_165
USER User_ILNW3	USER_166
USER User_is488	USER_167
USER User_iskPu	USER_168
USER User_Isr4F	USER_169
USER User_iTWrt	USER_170
USER User_ivEfA	USER_171
USER User_IxOLE	USER_172
USER User_J56W2	USER_173
USER User_jba02	USER_174
USER User_JCHzC	USER_175
USER User_Jjf4U	USER_176
USER User_jM9bz	USER_177
USER User_jOx01	USER_178
USER User_jpoMb	USER_179
USER User_JPrug	USER_180
USER User_jqrMJ	USER_181
USER User_jw5XY	USER_182
USER User_jXuYc	USER_183
USER User_jYmyT	USER_184
USER User_k26gG	USER_185
USER User_K3snj	USER_186
USER User_k9Xyt	USER_187
USER User_Kan8I	USER_188
USER User_KG44u	USER_189
USER User_kluMR	USER_190
USER User_kM8dR	USER_191
USER User_knWiu	USER_192
USER User_kPr7a	USER_193
USER User_KSaja	USER_194
USER User_kwp6I	USER_195
USER User_kXKL2	USER_196
USER User_l9aG2	USER_197
USER User_LAhsR	USER_198
USER User_LbTWp	USER_199
USER User_lIkcW	USER_200
USER User_lkp0X	USER_201
USER User_lloit	USER_202
USER User_LPmov	USER_203
USER User_lPZWk	USER_204
USER User_lRZqI	USER_205
USER User_LXBwY	USER_206
USER User_M0ZWm	USER_207
USER User_m8fYs	USER_208
USER User_mAxY6	USER_209
USER User_mbl6y	USER_210
USER User_mc68s	USER_211
USER User_mDnY9	USER_212
USER User_MeOuE	USER_213
USER User_Mps9z	USER_214
USER User_MQi5a	USER_215
USER User_mWroz	USER_216
USER User_MxwEJ	USER_217
USER User_MYj7L	USER_218
USER User_N1G45	USER_219
USER User_n2mdP	USER_220
USER User_N7JJY	USER_221
USER User_N8ObC	USER_222
USER User_NEnqr	USER_223
USER User_nfGVL	USER_224
USER User_nHpQJ	USER_225
USER User_NKo4q	USER_226
USER User_nLNh7	USER_227
USER User_NMEfF	USER_228
USER User_NOJ7j	USER_229
USER User_o4HYZ	USER_230
USER User_o5tf4	USER_231
USER User_oAXwE	USER_232
USER User_OB5HF	USER_233
USER User_oefKs	USER_234
USER User_oHNLy	USER_235
USER User_OKcQm	USER_236
USER User_oMttC	USER_237
USER User_Onk5x	USER_238
USER User_OO0tW	USER_239
USER User_oqeX6	USER_240
USER User_oqXgu	USER_241
USER User_Ou4TS	USER_242
USER User_OyT85	USER_243
USER User_p6BBD	USER_244
USER User_p6H4d	USER_245
USER User_Pc3so	USER_246
USER User_PjcXf	USER_247
USER User_pJKeQ	USER_248
USER User_pp8tz	USER_249
USER User_pUM9N	USER_250
USER User_PxoFX	USER_251
USER User_pz26q	USER_252
USER User_PZ7u7	USER_253
USER User_q3CRK	USER_254
USER User_q44PM	USER_255
USER User_qdwCg	USER_256
USER User_QF5xv	USER_257
USER User_qhlEr	USER_258
USER User_QjFls	USER_259
USER User_Ql6dW	USER_260
USER User_qmaBI	USER_261
USER User_qpPCO	USER_262
USER User_qQEJP	USER_263
USER User_QQnEp	USER_264
USER User_QqOQE	USER_265
USER User_qUrJI	USER_266
USER User_r7MKG	USER_267
USER User_rC30B	USER_268
USER User_Rg54F	USER_269
USER User_RkNZb	USER_270
USER User_RlaM3	USER_271
USER User_RltZn	USER_272
USER User_rrnn1	USER_273
USER User_rsdoZ	USER_274
USER User_rVhlE	USER_275
USER User_RXpa5	USER_276
USER User_RYCYX	USER_277
USER User_RyjU3	USER_278
USER User_RYjV9	USER_279
USER User_S6Bk0	USER_280
USER User_S6UG0	USER_281
USER User_saQHI	USER_282
USER User_sbEUx	USER_283
USER User_ScMqi	USER_284
USER User_sfsmb	USER_285
USER User_sjIPv	USER_286
USER User_SJSH5	USER_287
USER User_SMaoH	USER_288
USER User_SmNsz	USER_289
USER User_SnpDY	USER_290
USER User_sO61G	USER_291
USER User_sOGDy	USER_292
USER User_T1CvD	USER_293
USER User_tAm6w	USER_294
USER User_tC3mo	USER_295
USER User_TD5Ek	USER_296
USER User_tDVQ1	USER_297
USER User_tHyRP	USER_298
USER User_TkgiU	USER_299
USER User_TN8WH	USER_300
USER User_TRdC4	USER_301
USER User_TsfR1	USER_302
USER User_tVfPN	USER_303
USER User_U3KcL	USER_304
USER User_U4NsL	USER_305
USER User_uD1z0	USER_306
USER User_uE2gn	USER_307
USER User_uez8r	USER_308
USER User_uk6ss	USER_309
USER User_uL5tK	USER_310
USER User_UlWjF	USER_311
USER User_uMn4F	USER_312
USER User_uNLKy	USER_313
USER User_uo1pE	USER_314
USER User_UP1v4	USER_315
USER User_utMea	USER_316
USER User_Uy41L	USER_317
USER User_uyPFw	USER_318
USER User_V52Dl	USER_319
USER User_V8V86	USER_320
USER User_V98Bb	USER_321
USER User_vA5Lc	USER_322
USER User_VATDQ	USER_323
USER User_VfUJQ	USER_324
USER User_VR0WP	USER_325
USER User_Vsl0G	USER_326
USER User_Vw3B2	USER_327
USER User_VWv3P	USER_328
USER User_W1GBM	USER_329
USER User_W6UGC	USER_330
USER User_W8AiQ	USER_331
USER User_wB9Rt	USER_332
USER User_Wbfdc	USER_333
USER User_wEXSy	USER_334
USER User_wf48m	USER_335
USER User_WOKe4	USER_336
USER User_WWeGY	USER_337
USER User_wXipP	USER_338
USER User_WYF3e	USER_339
USER User_x0Xb2	USER_340
USER User_x1uJy	USER_341
USER User_X6NEn	USER_342
USER User_X8CN7	USER_343
USER User_xBJaM	USER_344
USER User_Xbpi7	USER_345
USER User_XempP	USER_346
USER User_xEp5p	USER_347
USER User_xgipO	USER_348
USER User_XH4AU	USER_349
USER User_Xhl6G	USER_350
USER User_xiznO	USER_351
USER User_xKNDa	USER_352
USER User_xm1HP	USER_353
USER User_XOo5h	USER_354
USER User_XSN1D	USER_355
USER User_xwZ00	USER_356
USER User_XXwhm	USER_357
USER User_xYkTu	USER_358
USER User_Xz9AD	USER_359
USER User_XZX7r	USER_360
USER User_y26ec	USER_361
USER User_Y4G4z	USER_362
USER User_Y6P68	USER_363
USER User_y9pHK	USER_364
USER User_YAkQ4	USER_365
USER User_YEfCd	USER_366
USER User_YfP6y	USER_367
USER User_yfQTl	USER_368
USER User_yhobD	USER_369
USER User_Yhofk	USER_370
USER User_yI47N	USER_371
USER User_YOVWj	USER_372
USER User_Ytztp	USER_373
USER User_YzuRr	USER_374
USER User_Zdi0S	USER_375
USER User_zg2nd	USER_376
USER User_ZgvRj	USER_377
USER User_zkED6	USER_378
USER User_ZKMto	USER_379
USER User_zM97z	USER_380
USER User_zrjR0	USER_381
USER User_ZXLY5	USER_382
USER User_Zxra0	USER_383
USER User_zYrLw	USER_384
USER User_ZzmoG	USER_385
CHAP_1	CHAP_1
CHAP_4	CHAP_4
CHAP_3	CHAP_3
CHAP_8	CHAP_8
CHAP_10	CHAP_10
CHAP_11	CHAP_11
CHAP_6	CHAP_6
CHAP_2	CHAP_2
CHAP_60	CHAP_60
CHAP_19	CHAP_19
CHAP_52	CHAP_52
CHAP_5	CHAP_5
CHAP_59	CHAP_59
