# Supplementary material for: Wattpad as a resource for literary studies. Quantitative and qualitative examples of the importance of digital social reading and readers’ comments in the margins
Source: PLoS One. 2020 Jan 15;15(1):e0226708. doi: 10.1371/journal.pone.0226708 (PMC6961871; doi:10.1371/journal.pone.0226708)
Supplement: S1 File — (ZIP) [file pone.0226708.s001.zip › Wattpad_analysis-1.0.0/network_files/edges.csv]

Source	Target	Weight	Type
USER_1	CHAP_1	4.28571428571429	directed
USER_2	CHAP_1	4.28571428571429	directed
USER_3	CHAP_1	4.28571428571429	directed
USER_4	CHAP_1	7.14285714285714	directed
USER_5	CHAP_1	5.71428571428571	directed
USER_6	CHAP_1	4.28571428571429	directed
USER_7	CHAP_1	4.28571428571429	directed
USER_8	CHAP_1	4.28571428571429	directed
USER_9	CHAP_1	4.28571428571429	directed
USER_10	CHAP_1	4.28571428571429	directed
USER_11	CHAP_1	5.71428571428571	directed
USER_12	CHAP_1	7.14285714285714	directed
USER_13	CHAP_1	4.28571428571429	directed
USER_14	CHAP_1	5.71428571428571	directed
USER_14	CHAP_4	4.28571428571429	directed
USER_15	CHAP_1	4.28571428571429	directed
USER_16	CHAP_1	4.28571428571429	directed
USER_17	CHAP_1	5.71428571428571	directed
USER_18	CHAP_3	4.28571428571429	directed
USER_19	CHAP_1	4.28571428571429	directed
USER_20	CHAP_1	5.71428571428571	directed
USER_21	CHAP_1	5.71428571428571	directed
USER_22	CHAP_8	4.28571428571429	directed
USER_23	CHAP_1	5.71428571428571	directed
USER_24	CHAP_1	4.28571428571429	directed
USER_25	CHAP_1	4.28571428571429	directed
USER_26	CHAP_1	5.71428571428571	directed
USER_27	CHAP_1	4.28571428571429	directed
USER_28	CHAP_1	4.28571428571429	directed
USER_29	CHAP_1	4.28571428571429	directed
USER_30	CHAP_1	4.28571428571429	directed
USER_31	CHAP_1	4.28571428571429	directed
USER_32	CHAP_3	4.28571428571429	directed
USER_33	CHAP_1	4.28571428571429	directed
USER_34	CHAP_1	4.28571428571429	directed
USER_35	CHAP_10	4.28571428571429	directed
USER_36	CHAP_1	4.28571428571429	directed
USER_37	CHAP_1	4.28571428571429	directed
USER_38	CHAP_8	4.28571428571429	directed
USER_39	CHAP_1	4.28571428571429	directed
USER_40	CHAP_1	7.14285714285714	directed
USER_41	CHAP_1	4.28571428571429	directed
USER_42	CHAP_1	7.14285714285714	directed
USER_43	CHAP_1	4.28571428571429	directed
USER_44	CHAP_1	4.28571428571429	directed
USER_45	CHAP_3	4.28571428571429	directed
USER_46	CHAP_1	5.71428571428571	directed
USER_47	CHAP_1	5.71428571428571	directed
USER_48	CHAP_1	5.71428571428571	directed
USER_49	CHAP_1	4.28571428571429	directed
USER_50	CHAP_1	4.28571428571429	directed
USER_51	CHAP_1	4.28571428571429	directed
USER_52	CHAP_1	5.71428571428571	directed
USER_53	CHAP_1	4.28571428571429	directed
USER_54	CHAP_1	4.28571428571429	directed
USER_55	CHAP_1	4.28571428571429	directed
USER_56	CHAP_1	4.28571428571429	directed
USER_57	CHAP_1	4.28571428571429	directed
USER_58	CHAP_1	5.71428571428571	directed
USER_59	CHAP_1	4.28571428571429	directed
USER_60	CHAP_1	4.28571428571429	directed
USER_61	CHAP_1	4.28571428571429	directed
USER_62	CHAP_1	5.71428571428571	directed
USER_63	CHAP_1	4.28571428571429	directed
USER_64	CHAP_1	4.28571428571429	directed
USER_65	CHAP_1	4.28571428571429	directed
USER_66	CHAP_1	7.14285714285714	directed
USER_67	CHAP_1	4.28571428571429	directed
USER_68	CHAP_1	4.28571428571429	directed
USER_69	CHAP_1	5.71428571428571	directed
USER_70	CHAP_1	4.28571428571429	directed
USER_71	CHAP_1	4.28571428571429	directed
USER_72	CHAP_1	4.28571428571429	directed
USER_73	CHAP_1	4.28571428571429	directed
USER_74	CHAP_1	4.28571428571429	directed
USER_75	CHAP_1	4.28571428571429	directed
USER_76	CHAP_1	4.28571428571429	directed
USER_77	CHAP_1	4.28571428571429	directed
USER_78	CHAP_1	4.28571428571429	directed
USER_79	CHAP_3	4.28571428571429	directed
USER_80	CHAP_1	4.28571428571429	directed
USER_81	CHAP_1	4.28571428571429	directed
USER_82	CHAP_1	4.28571428571429	directed
USER_83	CHAP_1	4.28571428571429	directed
USER_84	CHAP_1	4.28571428571429	directed
USER_85	CHAP_1	5.71428571428571	directed
USER_86	CHAP_1	4.28571428571429	directed
USER_87	CHAP_1	4.28571428571429	directed
USER_88	CHAP_1	4.28571428571429	directed
USER_89	CHAP_1	4.28571428571429	directed
USER_90	CHAP_1	4.28571428571429	directed
USER_91	CHAP_1	4.28571428571429	directed
USER_92	CHAP_1	4.28571428571429	directed
USER_93	CHAP_3	4.28571428571429	directed
USER_94	CHAP_1	4.28571428571429	directed
USER_95	CHAP_1	4.28571428571429	directed
USER_96	CHAP_1	4.28571428571429	directed
USER_97	CHAP_11	4.28571428571429	directed
USER_98	CHAP_1	4.28571428571429	directed
USER_99	CHAP_1	4.28571428571429	directed
USER_100	CHAP_1	4.28571428571429	directed
USER_101	CHAP_1	5.71428571428571	directed
USER_102	CHAP_1	4.28571428571429	directed
USER_103	CHAP_1	4.28571428571429	directed
USER_104	CHAP_1	5.71428571428571	directed
USER_105	CHAP_1	4.28571428571429	directed
USER_106	CHAP_6	4.28571428571429	directed
USER_107	CHAP_1	4.28571428571429	directed
USER_108	CHAP_1	7.14285714285714	directed
USER_109	CHAP_1	4.28571428571429	directed
USER_110	CHAP_1	4.28571428571429	directed
USER_111	CHAP_1	4.28571428571429	directed
USER_112	CHAP_1	4.28571428571429	directed
USER_113	CHAP_1	4.28571428571429	directed
USER_114	CHAP_1	4.28571428571429	directed
USER_115	CHAP_1	5.71428571428571	directed
USER_116	CHAP_1	5.71428571428571	directed
USER_117	CHAP_1	5.71428571428571	directed
USER_118	CHAP_1	5.71428571428571	directed
USER_119	CHAP_1	4.28571428571429	directed
USER_120	CHAP_1	4.28571428571429	directed
USER_121	CHAP_1	5.71428571428571	directed
USER_122	CHAP_1	5.71428571428571	directed
USER_123	CHAP_1	4.28571428571429	directed
USER_124	CHAP_1	4.28571428571429	directed
USER_125	CHAP_1	4.28571428571429	directed
USER_126	CHAP_1	4.28571428571429	directed
USER_127	CHAP_1	5.71428571428571	directed
USER_128	CHAP_1	4.28571428571429	directed
USER_129	CHAP_1	5.71428571428571	directed
USER_130	CHAP_1	5.71428571428571	directed
USER_131	CHAP_1	7.14285714285714	directed
USER_132	CHAP_1	4.28571428571429	directed
USER_133	CHAP_1	4.28571428571429	directed
USER_134	CHAP_1	4.28571428571429	directed
USER_135	CHAP_2	4.28571428571429	directed
USER_136	CHAP_1	4.28571428571429	directed
USER_137	CHAP_1	4.28571428571429	directed
USER_138	CHAP_1	4.28571428571429	directed
USER_139	CHAP_1	4.28571428571429	directed
USER_140	CHAP_60	4.28571428571429	directed
USER_141	CHAP_1	4.28571428571429	directed
USER_142	CHAP_1	4.28571428571429	directed
USER_143	CHAP_1	4.28571428571429	directed
USER_144	CHAP_1	5.71428571428571	directed
USER_145	CHAP_1	4.28571428571429	directed
USER_146	CHAP_1	4.28571428571429	directed
USER_147	CHAP_1	4.28571428571429	directed
USER_148	CHAP_1	4.28571428571429	directed
USER_149	CHAP_1	4.28571428571429	directed
USER_150	CHAP_1	4.28571428571429	directed
USER_151	CHAP_1	4.28571428571429	directed
USER_152	CHAP_3	4.28571428571429	directed
USER_153	CHAP_1	4.28571428571429	directed
USER_154	CHAP_1	4.28571428571429	directed
USER_155	CHAP_3	4.28571428571429	directed
USER_156	CHAP_1	4.28571428571429	directed
USER_157	CHAP_6	4.28571428571429	directed
USER_158	CHAP_1	4.28571428571429	directed
USER_159	CHAP_1	4.28571428571429	directed
USER_160	CHAP_1	4.28571428571429	directed
USER_161	CHAP_1	4.28571428571429	directed
USER_162	CHAP_1	4.28571428571429	directed
USER_163	CHAP_1	5.71428571428571	directed
USER_164	CHAP_1	4.28571428571429	directed
USER_165	CHAP_1	7.14285714285714	directed
USER_166	CHAP_1	4.28571428571429	directed
USER_167	CHAP_1	5.71428571428571	directed
USER_168	CHAP_1	5.71428571428571	directed
USER_169	CHAP_1	4.28571428571429	directed
USER_170	CHAP_1	4.28571428571429	directed
USER_171	CHAP_1	8.57142857142857	directed
USER_172	CHAP_1	4.28571428571429	directed
USER_173	CHAP_1	5.71428571428571	directed
USER_174	CHAP_1	4.28571428571429	directed
USER_175	CHAP_1	4.28571428571429	directed
USER_176	CHAP_1	4.28571428571429	directed
USER_177	CHAP_1	4.28571428571429	directed
USER_178	CHAP_1	5.71428571428571	directed
USER_179	CHAP_6	4.28571428571429	directed
USER_180	CHAP_1	4.28571428571429	directed
USER_181	CHAP_1	4.28571428571429	directed
USER_182	CHAP_1	4.28571428571429	directed
USER_183	CHAP_1	4.28571428571429	directed
USER_184	CHAP_8	4.28571428571429	directed
USER_185	CHAP_1	4.28571428571429	directed
USER_186	CHAP_1	4.28571428571429	directed
USER_187	CHAP_1	5.71428571428571	directed
USER_188	CHAP_2	4.28571428571429	directed
USER_189	CHAP_1	4.28571428571429	directed
USER_190	CHAP_1	7.14285714285714	directed
USER_191	CHAP_1	4.28571428571429	directed
USER_192	CHAP_1	4.28571428571429	directed
USER_193	CHAP_1	4.28571428571429	directed
USER_194	CHAP_1	4.28571428571429	directed
USER_195	CHAP_1	4.28571428571429	directed
USER_196	CHAP_1	4.28571428571429	directed
USER_196	CHAP_3	4.28571428571429	directed
USER_197	CHAP_1	5.71428571428571	directed
USER_198	CHAP_1	4.28571428571429	directed
USER_199	CHAP_1	4.28571428571429	directed
USER_200	CHAP_3	4.28571428571429	directed
USER_201	CHAP_1	4.28571428571429	directed
USER_202	CHAP_1	5.71428571428571	directed
USER_203	CHAP_1	4.28571428571429	directed
USER_204	CHAP_1	4.28571428571429	directed
USER_205	CHAP_1	4.28571428571429	directed
USER_206	CHAP_1	5.71428571428571	directed
USER_207	CHAP_1	4.28571428571429	directed
USER_208	CHAP_6	4.28571428571429	directed
USER_209	CHAP_1	10	directed
USER_210	CHAP_1	4.28571428571429	directed
USER_211	CHAP_1	4.28571428571429	directed
USER_212	CHAP_1	4.28571428571429	directed
USER_213	CHAP_1	4.28571428571429	directed
USER_214	CHAP_19	4.28571428571429	directed
USER_215	CHAP_1	7.14285714285714	directed
USER_216	CHAP_1	4.28571428571429	directed
USER_217	CHAP_1	5.71428571428571	directed
USER_218	CHAP_1	4.28571428571429	directed
USER_219	CHAP_1	4.28571428571429	directed
USER_220	CHAP_1	4.28571428571429	directed
USER_221	CHAP_1	5.71428571428571	directed
USER_222	CHAP_1	4.28571428571429	directed
USER_223	CHAP_1	4.28571428571429	directed
USER_223	CHAP_3	4.28571428571429	directed
USER_224	CHAP_52	4.28571428571429	directed
USER_225	CHAP_1	4.28571428571429	directed
USER_226	CHAP_1	4.28571428571429	directed
USER_227	CHAP_1	4.28571428571429	directed
USER_228	CHAP_1	4.28571428571429	directed
USER_229	CHAP_1	4.28571428571429	directed
USER_230	CHAP_1	5.71428571428571	directed
USER_231	CHAP_1	4.28571428571429	directed
USER_232	CHAP_2	4.28571428571429	directed
USER_233	CHAP_1	5.71428571428571	directed
USER_234	CHAP_1	4.28571428571429	directed
USER_235	CHAP_1	4.28571428571429	directed
USER_236	CHAP_1	5.71428571428571	directed
USER_237	CHAP_1	4.28571428571429	directed
USER_238	CHAP_1	4.28571428571429	directed
USER_239	CHAP_1	5.71428571428571	directed
USER_240	CHAP_1	5.71428571428571	directed
USER_241	CHAP_1	4.28571428571429	directed
USER_242	CHAP_1	4.28571428571429	directed
USER_243	CHAP_1	4.28571428571429	directed
USER_244	CHAP_1	4.28571428571429	directed
USER_245	CHAP_1	4.28571428571429	directed
USER_246	CHAP_1	4.28571428571429	directed
USER_247	CHAP_1	4.28571428571429	directed
USER_248	CHAP_1	4.28571428571429	directed
USER_249	CHAP_1	5.71428571428571	directed
USER_250	CHAP_1	4.28571428571429	directed
USER_251	CHAP_1	4.28571428571429	directed
USER_252	CHAP_5	4.28571428571429	directed
USER_253	CHAP_1	4.28571428571429	directed
USER_254	CHAP_1	4.28571428571429	directed
USER_255	CHAP_1	4.28571428571429	directed
USER_256	CHAP_1	4.28571428571429	directed
USER_257	CHAP_2	4.28571428571429	directed
USER_258	CHAP_1	4.28571428571429	directed
USER_259	CHAP_3	4.28571428571429	directed
USER_260	CHAP_2	4.28571428571429	directed
USER_261	CHAP_1	4.28571428571429	directed
USER_262	CHAP_10	4.28571428571429	directed
USER_263	CHAP_10	4.28571428571429	directed
USER_264	CHAP_1	4.28571428571429	directed
USER_265	CHAP_1	4.28571428571429	directed
USER_266	CHAP_1	4.28571428571429	directed
USER_267	CHAP_1	4.28571428571429	directed
USER_268	CHAP_1	4.28571428571429	directed
USER_269	CHAP_1	4.28571428571429	directed
USER_270	CHAP_1	4.28571428571429	directed
USER_271	CHAP_1	4.28571428571429	directed
USER_272	CHAP_1	4.28571428571429	directed
USER_273	CHAP_1	5.71428571428571	directed
USER_274	CHAP_59	4.28571428571429	directed
USER_275	CHAP_1	4.28571428571429	directed
USER_276	CHAP_1	4.28571428571429	directed
USER_277	CHAP_1	4.28571428571429	directed
USER_278	CHAP_1	4.28571428571429	directed
USER_279	CHAP_1	5.71428571428571	directed
USER_280	CHAP_1	4.28571428571429	directed
USER_281	CHAP_1	4.28571428571429	directed
USER_282	CHAP_1	4.28571428571429	directed
USER_283	CHAP_1	4.28571428571429	directed
USER_284	CHAP_1	4.28571428571429	directed
USER_285	CHAP_1	4.28571428571429	directed
USER_286	CHAP_1	5.71428571428571	directed
USER_287	CHAP_1	4.28571428571429	directed
USER_288	CHAP_1	4.28571428571429	directed
USER_289	CHAP_1	4.28571428571429	directed
USER_290	CHAP_1	4.28571428571429	directed
USER_291	CHAP_1	4.28571428571429	directed
USER_292	CHAP_1	4.28571428571429	directed
USER_293	CHAP_1	5.71428571428571	directed
USER_294	CHAP_1	4.28571428571429	directed
USER_295	CHAP_1	4.28571428571429	directed
USER_296	CHAP_1	4.28571428571429	directed
USER_297	CHAP_1	5.71428571428571	directed
USER_298	CHAP_1	4.28571428571429	directed
USER_299	CHAP_1	4.28571428571429	directed
USER_300	CHAP_1	4.28571428571429	directed
USER_301	CHAP_1	4.28571428571429	directed
USER_302	CHAP_1	4.28571428571429	directed
USER_303	CHAP_1	4.28571428571429	directed
USER_304	CHAP_1	5.71428571428571	directed
USER_305	CHAP_1	4.28571428571429	directed
USER_306	CHAP_1	4.28571428571429	directed
USER_307	CHAP_1	8.57142857142857	directed
USER_308	CHAP_1	4.28571428571429	directed
USER_309	CHAP_1	7.14285714285714	directed
USER_310	CHAP_1	4.28571428571429	directed
USER_311	CHAP_3	4.28571428571429	directed
USER_312	CHAP_1	4.28571428571429	directed
USER_313	CHAP_1	5.71428571428571	directed
USER_314	CHAP_1	4.28571428571429	directed
USER_315	CHAP_1	4.28571428571429	directed
USER_316	CHAP_1	4.28571428571429	directed
USER_317	CHAP_1	4.28571428571429	directed
USER_318	CHAP_1	5.71428571428571	directed
USER_319	CHAP_3	4.28571428571429	directed
USER_320	CHAP_1	4.28571428571429	directed
USER_321	CHAP_1	4.28571428571429	directed
USER_322	CHAP_1	4.28571428571429	directed
USER_323	CHAP_2	4.28571428571429	directed
USER_324	CHAP_3	4.28571428571429	directed
USER_325	CHAP_1	4.28571428571429	directed
USER_326	CHAP_8	4.28571428571429	directed
USER_327	CHAP_1	5.71428571428571	directed
USER_328	CHAP_1	4.28571428571429	directed
USER_329	CHAP_1	4.28571428571429	directed
USER_330	CHAP_1	4.28571428571429	directed
USER_331	CHAP_1	4.28571428571429	directed
USER_332	CHAP_1	5.71428571428571	directed
USER_333	CHAP_1	4.28571428571429	directed
USER_334	CHAP_1	5.71428571428571	directed
USER_335	CHAP_1	4.28571428571429	directed
USER_336	CHAP_1	4.28571428571429	directed
USER_337	CHAP_1	4.28571428571429	directed
USER_338	CHAP_1	4.28571428571429	directed
USER_339	CHAP_1	4.28571428571429	directed
USER_340	CHAP_1	4.28571428571429	directed
USER_341	CHAP_1	4.28571428571429	directed
USER_342	CHAP_1	4.28571428571429	directed
USER_343	CHAP_2	4.28571428571429	directed
USER_344	CHAP_1	4.28571428571429	directed
USER_345	CHAP_1	4.28571428571429	directed
USER_346	CHAP_1	4.28571428571429	directed
USER_347	CHAP_1	4.28571428571429	directed
USER_348	CHAP_1	4.28571428571429	directed
USER_349	CHAP_1	4.28571428571429	directed
USER_350	CHAP_1	5.71428571428571	directed
USER_351	CHAP_6	4.28571428571429	directed
USER_352	CHAP_1	4.28571428571429	directed
USER_353	CHAP_1	4.28571428571429	directed
USER_354	CHAP_2	4.28571428571429	directed
USER_355	CHAP_2	4.28571428571429	directed
USER_356	CHAP_1	10	directed
USER_357	CHAP_1	4.28571428571429	directed
USER_358	CHAP_1	4.28571428571429	directed
USER_359	CHAP_1	4.28571428571429	directed
USER_360	CHAP_1	4.28571428571429	directed
USER_361	CHAP_1	4.28571428571429	directed
USER_362	CHAP_1	4.28571428571429	directed
USER_363	CHAP_1	5.71428571428571	directed
USER_364	CHAP_5	4.28571428571429	directed
USER_365	CHAP_1	4.28571428571429	directed
USER_366	CHAP_1	4.28571428571429	directed
USER_367	CHAP_1	4.28571428571429	directed
USER_368	CHAP_1	4.28571428571429	directed
USER_369	CHAP_1	4.28571428571429	directed
USER_370	CHAP_1	4.28571428571429	directed
USER_371	CHAP_1	5.71428571428571	directed
USER_372	CHAP_1	4.28571428571429	directed
USER_373	CHAP_1	5.71428571428571	directed
USER_374	CHAP_1	4.28571428571429	directed
USER_375	CHAP_10	4.28571428571429	directed
USER_376	CHAP_1	4.28571428571429	directed
USER_377	CHAP_1	4.28571428571429	directed
USER_378	CHAP_1	5.71428571428571	directed
USER_379	CHAP_1	4.28571428571429	directed
USER_380	CHAP_1	4.28571428571429	directed
USER_381	CHAP_1	4.28571428571429	directed
USER_382	CHAP_1	5.71428571428571	directed
USER_383	CHAP_1	5.71428571428571	directed
USER_384	CHAP_1	4.28571428571429	directed
USER_385	CHAP_1	4.28571428571429	directed
