# Supplementary material for: Wattpad as a resource for literary studies. Quantitative and qualitative examples of the importance of digital social reading and readers’ comments in the margins
Source: PLoS One. 2020 Jan 15;15(1):e0226708. doi: 10.1371/journal.pone.0226708 (PMC6961871; doi:10.1371/journal.pone.0226708)
Supplement: S1 File — (ZIP) [file pone.0226708.s001.zip › Wattpad_analysis-1.0.0/network_files/nodes.csv]

Id	Label	group
USER_1	USER_1	U
USER_2	USER_2	U
USER_3	USER_3	U
USER_4	USER_4	U
USER_5	USER_5	U
USER_6	USER_6	U
USER_7	USER_7	U
USER_8	USER_8	U
USER_9	USER_9	U
USER_10	USER_10	U
USER_11	USER_11	U
USER_12	USER_12	U
USER_13	USER_13	U
USER_14	USER_14	U
USER_15	USER_15	U
USER_16	USER_16	U
USER_17	USER_17	U
USER_18	USER_18	U
USER_19	USER_19	U
USER_20	USER_20	U
USER_21	USER_21	U
USER_22	USER_22	U
USER_23	USER_23	U
USER_24	USER_24	U
USER_25	USER_25	U
USER_26	USER_26	U
USER_27	USER_27	U
USER_28	USER_28	U
USER_29	USER_29	U
USER_30	USER_30	U
USER_31	USER_31	U
USER_32	USER_32	U
USER_33	USER_33	U
USER_34	USER_34	U
USER_35	USER_35	U
USER_36	USER_36	U
USER_37	USER_37	U
USER_38	USER_38	U
USER_39	USER_39	U
USER_40	USER_40	U
USER_41	USER_41	U
USER_42	USER_42	U
USER_43	USER_43	U
USER_44	USER_44	U
USER_45	USER_45	U
USER_46	USER_46	U
USER_47	USER_47	U
USER_48	USER_48	U
USER_49	USER_49	U
USER_50	USER_50	U
USER_51	USER_51	U
USER_52	USER_52	U
USER_53	USER_53	U
USER_54	USER_54	U
USER_55	USER_55	U
USER_56	USER_56	U
USER_57	USER_57	U
USER_58	USER_58	U
USER_59	USER_59	U
USER_60	USER_60	U
USER_61	USER_61	U
USER_62	USER_62	U
USER_63	USER_63	U
USER_64	USER_64	U
USER_65	USER_65	U
USER_66	USER_66	U
USER_67	USER_67	U
USER_68	USER_68	U
USER_69	USER_69	U
USER_70	USER_70	U
USER_71	USER_71	U
USER_72	USER_72	U
USER_73	USER_73	U
USER_74	USER_74	U
USER_75	USER_75	U
USER_76	USER_76	U
USER_77	USER_77	U
USER_78	USER_78	U
USER_79	USER_79	U
USER_80	USER_80	U
USER_81	USER_81	U
USER_82	USER_82	U
USER_83	USER_83	U
USER_84	USER_84	U
USER_85	USER_85	U
USER_86	USER_86	U
USER_87	USER_87	U
USER_88	USER_88	U
USER_89	USER_89	U
USER_90	USER_90	U
USER_91	USER_91	U
USER_92	USER_92	U
USER_93	USER_93	U
USER_94	USER_94	U
USER_95	USER_95	U
USER_96	USER_96	U
USER_97	USER_97	U
USER_98	USER_98	U
USER_99	USER_99	U
USER_100	USER_100	U
USER_101	USER_101	U
USER_102	USER_102	U
USER_103	USER_103	U
USER_104	USER_104	U
USER_105	USER_105	U
USER_106	USER_106	U
USER_107	USER_107	U
USER_108	USER_108	U
USER_109	USER_109	U
USER_110	USER_110	U
USER_111	USER_111	U
USER_112	USER_112	U
USER_113	USER_113	U
USER_114	USER_114	U
USER_115	USER_115	U
USER_116	USER_116	U
USER_117	USER_117	U
USER_118	USER_118	U
USER_119	USER_119	U
USER_120	USER_120	U
USER_121	USER_121	U
USER_122	USER_122	U
USER_123	USER_123	U
USER_124	USER_124	U
USER_125	USER_125	U
USER_126	USER_126	U
USER_127	USER_127	U
USER_128	USER_128	U
USER_129	USER_129	U
USER_130	USER_130	U
USER_131	USER_131	U
USER_132	USER_132	U
USER_133	USER_133	U
USER_134	USER_134	U
USER_135	USER_135	U
USER_136	USER_136	U
USER_137	USER_137	U
USER_138	USER_138	U
USER_139	USER_139	U
USER_140	USER_140	U
USER_141	USER_141	U
USER_142	USER_142	U
USER_143	USER_143	U
USER_144	USER_144	U
USER_145	USER_145	U
USER_146	USER_146	U
USER_147	USER_147	U
USER_148	USER_148	U
USER_149	USER_149	U
USER_150	USER_150	U
USER_151	USER_151	U
USER_152	USER_152	U
USER_153	USER_153	U
USER_154	USER_154	U
USER_155	USER_155	U
USER_156	USER_156	U
USER_157	USER_157	U
USER_158	USER_158	U
USER_159	USER_159	U
USER_160	USER_160	U
USER_161	USER_161	U
USER_162	USER_162	U
USER_163	USER_163	U
USER_164	USER_164	U
USER_165	USER_165	U
USER_166	USER_166	U
USER_167	USER_167	U
USER_168	USER_168	U
USER_169	USER_169	U
USER_170	USER_170	U
USER_171	USER_171	U
USER_172	USER_172	U
USER_173	USER_173	U
USER_174	USER_174	U
USER_175	USER_175	U
USER_176	USER_176	U
USER_177	USER_177	U
USER_178	USER_178	U
USER_179	USER_179	U
USER_180	USER_180	U
USER_181	USER_181	U
USER_182	USER_182	U
USER_183	USER_183	U
USER_184	USER_184	U
USER_185	USER_185	U
USER_186	USER_186	U
USER_187	USER_187	U
USER_188	USER_188	U
USER_189	USER_189	U
USER_190	USER_190	U
USER_191	USER_191	U
USER_192	USER_192	U
USER_193	USER_193	U
USER_194	USER_194	U
USER_195	USER_195	U
USER_196	USER_196	U
USER_197	USER_197	U
USER_198	USER_198	U
USER_199	USER_199	U
USER_200	USER_200	U
USER_201	USER_201	U
USER_202	USER_202	U
USER_203	USER_203	U
USER_204	USER_204	U
USER_205	USER_205	U
USER_206	USER_206	U
USER_207	USER_207	U
USER_208	USER_208	U
USER_209	USER_209	U
USER_210	USER_210	U
USER_211	USER_211	U
USER_212	USER_212	U
USER_213	USER_213	U
USER_214	USER_214	U
USER_215	USER_215	U
USER_216	USER_216	U
USER_217	USER_217	U
USER_218	USER_218	U
USER_219	USER_219	U
USER_220	USER_220	U
USER_221	USER_221	U
USER_222	USER_222	U
USER_223	USER_223	U
USER_224	USER_224	U
USER_225	USER_225	U
USER_226	USER_226	U
USER_227	USER_227	U
USER_228	USER_228	U
USER_229	USER_229	U
USER_230	USER_230	U
USER_231	USER_231	U
USER_232	USER_232	U
USER_233	USER_233	U
USER_234	USER_234	U
USER_235	USER_235	U
USER_236	USER_236	U
USER_237	USER_237	U
USER_238	USER_238	U
USER_239	USER_239	U
USER_240	USER_240	U
USER_241	USER_241	U
USER_242	USER_242	U
USER_243	USER_243	U
USER_244	USER_244	U
USER_245	USER_245	U
USER_246	USER_246	U
USER_247	USER_247	U
USER_248	USER_248	U
USER_249	USER_249	U
USER_250	USER_250	U
USER_251	USER_251	U
USER_252	USER_252	U
USER_253	USER_253	U
USER_254	USER_254	U
USER_255	USER_255	U
USER_256	USER_256	U
USER_257	USER_257	U
USER_258	USER_258	U
USER_259	USER_259	U
USER_260	USER_260	U
USER_261	USER_261	U
USER_262	USER_262	U
USER_263	USER_263	U
USER_264	USER_264	U
USER_265	USER_265	U
USER_266	USER_266	U
USER_267	USER_267	U
USER_268	USER_268	U
USER_269	USER_269	U
USER_270	USER_270	U
USER_271	USER_271	U
USER_272	USER_272	U
USER_273	USER_273	U
USER_274	USER_274	U
USER_275	USER_275	U
USER_276	USER_276	U
USER_277	USER_277	U
USER_278	USER_278	U
USER_279	USER_279	U
USER_280	USER_280	U
USER_281	USER_281	U
USER_282	USER_282	U
USER_283	USER_283	U
USER_284	USER_284	U
USER_285	USER_285	U
USER_286	USER_286	U
USER_287	USER_287	U
USER_288	USER_288	U
USER_289	USER_289	U
USER_290	USER_290	U
USER_291	USER_291	U
USER_292	USER_292	U
USER_293	USER_293	U
USER_294	USER_294	U
USER_295	USER_295	U
USER_296	USER_296	U
USER_297	USER_297	U
USER_298	USER_298	U
USER_299	USER_299	U
USER_300	USER_300	U
USER_301	USER_301	U
USER_302	USER_302	U
USER_303	USER_303	U
USER_304	USER_304	U
USER_305	USER_305	U
USER_306	USER_306	U
USER_307	USER_307	U
USER_308	USER_308	U
USER_309	USER_309	U
USER_310	USER_310	U
USER_311	USER_311	U
USER_312	USER_312	U
USER_313	USER_313	U
USER_314	USER_314	U
USER_315	USER_315	U
USER_316	USER_316	U
USER_317	USER_317	U
USER_318	USER_318	U
USER_319	USER_319	U
USER_320	USER_320	U
USER_321	USER_321	U
USER_322	USER_322	U
USER_323	USER_323	U
USER_324	USER_324	U
USER_325	USER_325	U
USER_326	USER_326	U
USER_327	USER_327	U
USER_328	USER_328	U
USER_329	USER_329	U
USER_330	USER_330	U
USER_331	USER_331	U
USER_332	USER_332	U
USER_333	USER_333	U
USER_334	USER_334	U
USER_335	USER_335	U
USER_336	USER_336	U
USER_337	USER_337	U
USER_338	USER_338	U
USER_339	USER_339	U
USER_340	USER_340	U
USER_341	USER_341	U
USER_342	USER_342	U
USER_343	USER_343	U
USER_344	USER_344	U
USER_345	USER_345	U
USER_346	USER_346	U
USER_347	USER_347	U
USER_348	USER_348	U
USER_349	USER_349	U
USER_350	USER_350	U
USER_351	USER_351	U
USER_352	USER_352	U
USER_353	USER_353	U
USER_354	USER_354	U
USER_355	USER_355	U
USER_356	USER_356	U
USER_357	USER_357	U
USER_358	USER_358	U
USER_359	USER_359	U
USER_360	USER_360	U
USER_361	USER_361	U
USER_362	USER_362	U
USER_363	USER_363	U
USER_364	USER_364	U
USER_365	USER_365	U
USER_366	USER_366	U
USER_367	USER_367	U
USER_368	USER_368	U
USER_369	USER_369	U
USER_370	USER_370	U
USER_371	USER_371	U
USER_372	USER_372	U
USER_373	USER_373	U
USER_374	USER_374	U
USER_375	USER_375	U
USER_376	USER_376	U
USER_377	USER_377	U
USER_378	USER_378	U
USER_379	USER_379	U
USER_380	USER_380	U
USER_381	USER_381	U
USER_382	USER_382	U
USER_383	USER_383	U
USER_384	USER_384	U
USER_385	USER_385	U
CHAP_1	CHAP_1	C
CHAP_4	CHAP_4	C
CHAP_3	CHAP_3	C
CHAP_8	CHAP_8	C
CHAP_10	CHAP_10	C
CHAP_11	CHAP_11	C
CHAP_6	CHAP_6	C
CHAP_2	CHAP_2	C
CHAP_60	CHAP_60	C
CHAP_19	CHAP_19	C
CHAP_52	CHAP_52	C
CHAP_5	CHAP_5	C
CHAP_59	CHAP_59	C
