# Supplementary material for: Wattpad as a resource for literary studies. Quantitative and qualitative examples of the importance of digital social reading and readers’ comments in the margins
Source: PLoS One. 2020 Jan 15;15(1):e0226708. doi: 10.1371/journal.pone.0226708 (PMC6961871; doi:10.1371/journal.pone.0226708)
Supplement: S1 File — (ZIP) [file pone.0226708.s001.zip › Wattpad_analysis-1.0.0/reverse_engineering_syuzhet.md]

Reverse Engineering Syuzhet
================

This is an R Markdown document for sentiment analysis of the Wattpad corpus.<br/> First, let's upload the corpus.

### 1. Upload Wattpad corpus and call libraries

Each entry in the corpus is composed by 10 parts:<br/> - unique identifier for book, chapter, and paragraph<br/> - title of book, chapter, and paragraph<br/> - name of the user and date of his/her comment<br/> - the comment<br/> - a logical TRUE/FALSE, that indicates if the comment is a reply to a previuos comment<br/> <br/> Note that the corpus is a "sample" generated on the basis of the "Pride and Prejudice" dataset.<br/> The text is the same as it appears in Wattpad and Project Gutenberg; usernames have been anonymized; dates and replies indicators have been scrambled; comments have been generated artifically by re-mixing the words of the actual comments.

``` r
wattpad_df <- read.csv("Sample_wattpad_corpus.csv", stringsAsFactors = F)
summary(wattpad_df)
```

    ##      bookID    chapterID      paragraphID        book          
    ##  Min.   :1   Min.   : 1.00   Min.   : 1.00   Length:36491      
    ##  1st Qu.:1   1st Qu.: 2.00   1st Qu.: 6.00   Class :character  
    ##  Median :1   Median :10.00   Median :15.00   Mode  :character  
    ##  Mean   :1   Mean   :18.92   Mean   :18.56                     
    ##  3rd Qu.:1   3rd Qu.:34.00   3rd Qu.:27.00                     
    ##  Max.   :1   Max.   :61.00   Max.   :77.00                     
    ##    chapter           paragraph           username        
    ##  Length:36491       Length:36491       Length:36491      
    ##  Class :character   Class :character   Class :character  
    ##  Mode  :character   Mode  :character   Mode  :character  
    ##                                                          
    ##                                                          
    ##                                                          
    ##      date             comment            reply        
    ##  Length:36491       Length:36491       Mode :logical  
    ##  Class :character   Class :character   FALSE:25733    
    ##  Mode  :character   Mode  :character   TRUE :10758    
    ##                                                       
    ##                                                       
    ## 

``` r
# a library for sentiment analysis
if (!require("syuzhet")) install.packages("syuzhet")
```

    ## Loading required package: syuzhet

### 2. Isolate the passage of interest

The convention is the following:<br/> - numbers in the "passage\_ids" variable should be the two extremes of the passage<br/> - in the following example, then, the attention is focused on the passage between the first paragraph of the seventh chapter of the first book, and the 66th paragraph of the tenth chapter of the first book (i.e. between the seventh and tenth chapter of "Pride and Prejudice") <br/> (of course, the values can be changed according to your needs)

``` r
passage_ids <- c("1_7_1", "1_10_66")
print(passage_ids)
```

    ## [1] "1_7_1"   "1_10_66"

### 3. Identify the passage in the dataframe

``` r
##prepare dataframe
wattpad_df$allParagraphsID <- paste(wattpad_df$bookID, wattpad_df$chapterID, wattpad_df$paragraphID, sep = "_")
selected_passage_initial_id <- which(wattpad_df$allParagraphsID == passage_ids[1])[1]
  selected_passage_final_id <- which(wattpad_df$allParagraphsID == passage_ids[2])
  selected_passage_final_id <- selected_passage_final_id[length(selected_passage_final_id)]
  selected_passage <- selected_passage_initial_id:selected_passage_final_id

###Check to which percentage of book these extremes correspond
percentage_of_book <- numeric()
total_length <- 0
full_ids <- unique(wattpad_df$allParagraphsID)
for(paragraph in full_ids){
    # get paragraph
    paragraph_for_SA <- wattpad_df$paragraph[which(wattpad_df$allParagraphsID==paragraph)][1]
    # get paragraph length
    paragraph_length <- unlist(strsplit(paragraph_for_SA, "\\W"))
    paragraph_length <- paragraph_length[paragraph_length != ""]
    paragraph_length <- length(paragraph_length)
    # increase total length
    total_length <- total_length+paragraph_length
    percentage_of_book <- c(percentage_of_book, total_length)
}
# get the percentages
percentage_of_book <- percentage_of_book/total_length*100
starting_point <- which(full_ids == passage_ids[1])
ending_point <- which(full_ids == passage_ids[2])

cat("The range of interest is between:\n",
    percentage_of_book[starting_point], "%",
    "and",
    percentage_of_book[ending_point], "%\n of the length of the novel")
```

    ## The range of interest is between:
    ##  6.375888 % and 12.76726 %
    ##  of the length of the novel

...so, we want to understand which words determined the section of the graph comprised between 6.4% and 12.8% of "percentage of book":
<p align="center">
<img src="Wattpad_sentiment_analysis_files/figure-markdown_github/unnamed-chunk-9-1.png">
</p>
<br/>

### 4. Expand the selection to include the moving window

(by default, moving window is 10% of the total length)

``` r
# expand selection to +/-5% (to get all words in 10% moving window)
selected_ids <- wattpad_df$allParagraphsID[selected_passage]  
selected_ids <- unique(selected_ids)

full_ids <- unique(wattpad_df$allParagraphsID)
book_full_length <- length(full_ids)
window <- trunc(book_full_length/20)

range_selected_ids <- which(full_ids %in% selected_ids)
start_selected_ids <- range_selected_ids[1]-window
end_selected_ids <- range_selected_ids[length(range_selected_ids)]+window
if(start_selected_ids < 1)
  start_selected_ids <- 1
if(end_selected_ids > length(full_ids))
  end_selected_ids <- length(full_ids)

range_selected_ids <- start_selected_ids:end_selected_ids
selected_ids <- full_ids[range_selected_ids]
cat("The paragraphs of interest are:\n",
    head(selected_ids),
    "\n... ...\n",
    tail(selected_ids))
```

    ## The paragraphs of interest are:
    ##  1_3_12 1_3_13 1_3_14 1_3_15 1_3_16 1_3_17 
    ## ... ...
    ##  1_15_8 1_15_9 1_15_10 1_15_11 1_15_12 1_15_13

### 5. Prepare word list for each analysed passage

(note: Syuzhet do not count repeated words in single sentences, so no need to calculate word frequency!)

``` r
# Prepare word list for each analysed passage
words_for_SA_comments <- list()
words_for_SA_paragraph <- list()
for(id in selected_ids){
  # print("preparing the passage for analysis")
  # print(id)
  #### Comments
  # print("COMMENTS")
  tmp_passage <- wattpad_df$comment[which(wattpad_df$allParagraphsID == id)]
  # lowercase 
  tmp_passage <- tolower(tmp_passage)
  # tokenize words
  tokenized_passage <- lapply(tmp_passage, function(x) unlist(strsplit(x, "\\W")))
  tokenized_passage <- lapply(tokenized_passage, function(x) x[which(x!="")])
  # collect words (note: Syuzhet do not count repeated words in single comments, so reduce list to unique occurences)
  tokenized_passage <- lapply(tokenized_passage, unique)
  # unite list in a single vector
  tokenized_passage <- unlist(tokenized_passage)
  # calculate word frequency in the vector, thus word frequency means in how many comments each word appears
  words_for_SA_comments[[id]] <- table(tokenized_passage)
  # normalize total counts per numebr of comments
  words_for_SA_comments[[id]] <- words_for_SA_comments[[id]]/length(tmp_passage)
  
  #### Paragraph
  # print("PARAGRAPH")
  tmp_passage <- wattpad_df$paragraph[which(wattpad_df$allParagraphsID == id)][1]
  # clean and lowercase 
  tmp_passage <- tolower(tmp_passage)
  # tokenize words
  tokenized_passage <- unlist(strsplit(tmp_passage, "\\W"))
  tokenized_passage <- tokenized_passage[tokenized_passage != ""]
  # collect words (note: Syuzhet do not count repeated words in single sentences, so no need to calculate word frequency)
  all_words <- unique(tokenized_passage)
  words_for_SA_paragraph[[id]] <- rep(1,length(all_words))
  names(words_for_SA_paragraph[[id]]) <- all_words
}
```

### 6. Emulate the moving window for determining word values

See the plot for a visual explanation:<br/> as the window moves, the weigth of the words that produce the result changes

``` r
mw_relevance <- rep(0, length(selected_ids))
starting_point <- 1
ending_point <- window
while(ending_point <= length(selected_ids)){
  mw_relevance[starting_point:ending_point] <- mw_relevance[starting_point:ending_point]+1
  starting_point <- starting_point+1
  ending_point <- ending_point+1
}
plot(mw_relevance)
```

![](reverse_engineering_syuzhet_files/figure-markdown_github/unnamed-chunk-5-1.png)

### 7. Calculate relevance values for each word in the passage

(as the format is handier, results will be converted in a dataframe)

``` r
for(i in 1:length(mw_relevance)){
  words_for_SA_comments[[i]] <- words_for_SA_comments[[i]]*mw_relevance[i]
  words_for_SA_paragraph[[i]] <- words_for_SA_paragraph[[i]]*mw_relevance[i]
}

# transform list of tables into dataframe
paragraph_wf_df <- data.frame(word = character(), freq = numeric(), stringsAsFactors = F)
comments_wf_df <- data.frame(word = character(), freq = numeric(), stringsAsFactors = F)
for(i in 1:length(words_for_SA_comments)){
  wordlist <- names(words_for_SA_comments[[i]])
  values <- as.vector(words_for_SA_comments[[i]])
  tmp_df <- data.frame(word = wordlist, freq = values, stringsAsFactors = F)
  comments_wf_df <- rbind(comments_wf_df, tmp_df)
  
  wordlist <- names(words_for_SA_paragraph[[i]])
  values <- as.vector(words_for_SA_paragraph[[i]])
  tmp_df <- data.frame(word = wordlist, freq = values, stringsAsFactors = F)
  paragraph_wf_df <- rbind(paragraph_wf_df, tmp_df)
}
```

### 8. Sum repeated word values

As the focus is on words, words that are repeated in different passages will get a sum of all scores in those passages

``` r
# now sum all frequency values for repeated words

paragraph_wf_df <- with(paragraph_wf_df, aggregate(list(freq = freq), list(word = word), sum))
comments_wf_df <- with(comments_wf_df, aggregate(list(freq = freq), list(word = word), sum))
```

### 9. Assign sentiment values to words

Now that the list of words (with their "weigths" in the passage) is ready, the actual sentiment value can be calculated:<br/> - each word in the dataframe is processed with the syuzhet dictionary<br/> - positive words will get a positive value and negative words will get negative value - the operation is repeated for both paragraphs and comments

``` r
# Define a function that can work on both paragraphs and comments 

syuzet_reverse_engineer <- function(wf_df){
  # prepare vectors for results
  negative_words = character()
  positive_words = character()
  negative_words_syuzhet = numeric()
  positive_words_syuzhet = numeric()
  
  # run SA on single words
  for(i in 1:length(wf_df$word)){
    # identify positive words
    if(get_sentiment(wf_df$word[i], method = "syuzhet") > 0){
      positive_words = c(positive_words, wf_df$word[i])
      positive_words_syuzhet = c(positive_words_syuzhet, wf_df$freq[i]*get_sentiment(wf_df$word[i], method = "syuzhet"))
    }
    # identify negative words
    if(get_sentiment(wf_df$word[i], method = "syuzhet") < 0){
      negative_words = c(negative_words, wf_df$word[i])
      negative_words_syuzhet = c(negative_words_syuzhet, wf_df$freq[i]*get_sentiment(wf_df$word[i], method = "syuzhet"))
    }
  }
  
  # saving to dataframe ("syuzhet_relevance" is the weight of each word in determining the sentiment of the passage)
  syuzhet_df_p <- data.frame(words = positive_words, syuzhet_relevance = positive_words_syuzhet/sum(positive_words_syuzhet), stringsAsFactors = F)
  syuzhet_df_n <- data.frame(words = negative_words, syuzhet_relevance = -negative_words_syuzhet/sum(negative_words_syuzhet), stringsAsFactors = F)
  syuzhet_df <- rbind(syuzhet_df_p, syuzhet_df_n)
  syuzhet_df <- syuzhet_df[order(-syuzhet_df$syuzhet_relevance),]
  return(syuzhet_df)
}

syuzhet_df_paragraphs <- syuzet_reverse_engineer(paragraph_wf_df)
syuzhet_df_comments <- syuzet_reverse_engineer(comments_wf_df)
```

### 10. Explore the results!

...for the paragraphs

``` r
print(head(syuzhet_df_paragraphs))
```

    ##      words syuzhet_relevance
    ## 533   well        0.03096035
    ## 79  better        0.02294997
    ## 256   good        0.02189569
    ## 546    yes        0.01928879
    ## 539   wish        0.01910450
    ## 237 friend        0.01819535

``` r
print(tail(syuzhet_df_paragraphs))
```

    ##            words syuzhet_relevance
    ## 746 indifference       -0.01053331
    ## 784     mistaken       -0.01101523
    ## 672        doubt       -0.01275357
    ## 560       afraid       -0.01745225
    ## 729          ill       -0.01755552
    ## 617        cried       -0.07393970

...for the comments

``` r
print(head(syuzhet_df_comments))
```

    ##      words syuzhet_relevance
    ## 718   love        0.08614468
    ## 711   like        0.05375827
    ## 1183   yes        0.04359042
    ## 529   good        0.04114360
    ## 972  right        0.03274639
    ## 1153  well        0.02915875

``` r
print(tail(syuzhet_df_comments))
```

    ##       words syuzhet_relevance
    ## 2488 stupid       -0.01329102
    ## 2704  wrong       -0.01521053
    ## 1824   hate       -0.01791819
    ## 1490   damn       -0.02074827
    ## 1293  bitch       -0.02555962
    ## 1268    bad       -0.02721260
